# Supplementary material for: Genetic mapping of a pollinator preference trait: Nectar volume in sunflower (Helianthus annuus L.)
Source: Front Plant Sci. 2022 Dec 19;13:1056278. doi: 10.3389/fpls.2022.1056278 (PMC9806390; doi:10.3389/fpls.2022.1056278)
Supplement: Supplementary file 1 [file Table_1.xlsx]

## Sheet: Supp Table 1
Supplemental Table 1. Diagnostic single nucleotide markers for sunflower floral nectar volume.
QTL region	physical position	genetic position	HA 434 allele	HA 456 allele	LOD
	bp	cM
Chr1_4794574-4794940
	4794574	0	C	G	4.35836
	4794839	1.06	A	G	4.44487
	4794847	1.06	T	C	4.44487
	4794940	1.06	C	T	4.44487
Chr2_18340954-59449965
	18340954	19.72	C	A	1.77157
	58334204	25.38	T	G	1.74946
	59449879	24.59	C	T	1.83413
	59449904	24.59	G	A	1.83413
	59449965	24.59	G	A	1.83413
Chr2_133380780-133381066
	133380780	36.3	C	T	2.37452
	133380824	36.3	T	C	2.37452
	133380895	36.3	G	C	2.37452
	133380945	36.3	C	T	2.37452
	133381066	36.56	T	C	3.5612
Chr4_2776813-3207363
	2776813	1.05	T	C	4.31398
	2776817	1.05	T	G	4.31398
	2777231	1.57	G	A	4.03243
	2778282	1.57	T	C	4.03243
	2778359	1.57	T	C	4.03243
	2778360	1.57	C	T	4.03243
	2778429	1.57	G	A	4.03243
	2778445	1.57	G	A	4.03243
	2778461	1.57	A	G	4.03243
	2778858	1.31	A	C	3.37252
	2778884	1.31	T	A	3.37252
	2778914	1.31	T	A	3.37252
	2778946	1.31	C	T	3.37252
	3047127	0	A	G	3.42448
	3047323	0	T	C	3.42448
	3160067	1.57	C	G	4.03243
	3204084	1.57	C	A	4.03243
	3204108	1.57	A	G	4.03243
	3204153	1.57	A	C	4.03243
	3204206	1.57	T	A	4.03243
	3204262	0.53	T	C	3.8134
	3204526	0.53	A	G	3.8134
	3204572	0.53	A	G	3.8134
	3204594	1.57	A	T	4.03243
	3204666	0.53	T	G	3.8134
	3204691	0.53	C	A	3.8134
	3204917	0.53	C	G	3.8134
	3204941	1.57	A	G	4.03243
	3205005	1.57	A	C	4.03243
	3205033	1.57	G	A	4.03243
	3205293	0.53	C	T	3.8134
	3205363	1.57	C	G	4.03243
	3205372	1.57	A	C	4.03243
	3206535	1.57	C	T	4.03243
	3206547	1.57	G	A	4.03243
	3206591	1.57	A	G	4.03243
	3207080	0.79	T	G	3.97034
	3207095	0.79	C	T	3.97034
	3207212	1.57	C	A	4.03243
	3207250	1.57	A	G	4.03243
	3207344	1.05	T	C	4.31398
	3207363	1.05	T	C	4.31398
Chr5_13410246-13417212
	13410246	0.79	C	T	9.16325
	13416585	0.79	C	T	9.16325
	13417212	1.59	C	A	9.46991
Chr9_44718755-87006964
	44718755	228.98	A	G	1.74269
	44718905	229.24	A	G	2.00929
	44719154	229.51	A	T	2.08065
	53554025	231.68	T	C	2.68132
	53554552	232.47	G	A	2.49198
	62245279	235.92	C	T	3.17619
	62246078	235.92	T	C	3.17619
	62246452	234.07	C	T	3.34038
	62246873	235.92	A	G	3.17619
	62247084	235.12	C	G	3.62504
	62247114	234.6	T	C	3.52775
	62247191	235.92	C	T	3.17619
	62247270	235.92	C	T	3.17619
	62247360	235.92	A	G	3.17619
	62247687	233.81	T	G	3.20348
	62247773	233.81	A	T	3.20348
	62247776	233.81	A	C	3.20348
	62306342	233.81	T	C	3.20348
	62306360	233.81	A	G	3.20348
	62306376	233.81	C	A	3.20348
	62321728	233.81	T	C	3.20348
	62321729	233.81	C	T	3.20348
	62321737	233.81	T	C	3.20348
	62340497	234.34	C	G	3.4495
	62341750	235.92	T	G	3.17619
	65034640	237.23	G	A	2.02501
	65034772	237.23	T	C	2.02501
	65035376	237.23	T	C	2.02501
	65035416	237.23	G	A	2.02501
	65035472	237.23	A	G	2.02501
	83145245	237.23	T	C	2.02501
	86957057	236.71	C	A	1.80197
	87006964	236.97	C	T	1.97647
Chr10_142996839-156386987
	142996839	199.04	G	G	2.66644
	144610908	199.83	A	G	2.46242
	144610940	199.83	C	T	2.46242
	144610943	199.83	G	A	2.46242
	144610950	199.83	C	T	2.46242
	144610961	199.83	G	A	2.46242
	144610967	199.83	A	G	2.46242
	144610972	199.83	A	G	2.46242
	144610985	199.83	G	A	2.46242
	144610996	199.83	A	G	2.46242
	144611002	199.83	C	T	2.46242
	144611016	199.83	A	C	2.46242
	144611046	199.83	A	G	2.46242
	144611075	199.83	A	G	2.46242
	144611106	199.83	C	T	2.46242
	144611123	199.83	A	G	2.46242
	144611236	199.56	T	C	2.61899
	144611244	199.56	T	C	2.61899
	144611249	199.56	C	T	2.61899
	144611278	199.56	A	G	2.61899
	144611285	198.51	T	C	2.45403
	144611313	199.56	C	T	2.61899
	144611315	197.99	A	G	2.40451
	144611392	198.25	G	A	2.33
	144611399	198.25	A	C	2.33
	144611400	198.25	G	A	2.33
	153420156	200.62	A	G	2.76976
	153645347	207	T	G	1.41235
	156386906	202.49	G	A	2.97812
	156386930	202.76	C	T	2.59323
	156386935	202.76	A	G	2.59323
	156386949	202.76	A	G	2.59323
	156386975	202.23	G	A	2.53761
	156386987	202.23	T	C	2.53761
Chr11_43514256-44755672
	43514256	122.35	C	T	3.97932
	44517015	124.47	C	T	3.4017
	44517138	124.47	C	T	3.4017
	44517410	119.97	G	A	4.208
	44517429	119.97	C	T	4.208
	44517450	119.97	G	A	4.208
	44517456	119.97	T	C	4.208
	44517470	119.97	G	C	4.208
	44517547	121.56	C	T	3.92813
	44517589	121.29	T	C	3.50279
	44557424	125	A	G	3.75878
	44560841	125.26	C	T	3.48787
	44746521	123.4	C	A	3.32373
	44746842	123.14	T	C	3.69934
	44755672	120.5	T	G	3.08771
Chr12_23815559-24993888
	23815559	0	C	T	7.97794
	24993888	2.18	T	C	7.02973
Chr16_18725150-18847793
	18725150	213.76	G	A	7.53948
	18725300	213.76	C	A	7.53948
	18725360	214.29	A	G	6.69206
	18847793	215.63	T	G	5.74514
Chr16_164616872-175260575
	164616872	239.71	A	G	6.53857
	164616874	239.71	A	G	6.53857
	164616882	239.71	T	G	6.53857
	164616926	239.71	A	G	6.53857
	164616927	239.71	C	T	6.53857
	164616949	241.55	C	T	7.8974
	164616965	241.55	T	C	7.8974
	164616975	241.55	C	T	7.8974
	164617015	242.07	T	C	7.37077
	164620725	242.07	T	A	7.37077
	164620857	242.07	C	G	7.37077
	164621290	241.55	A	C	7.8974
	164621302	241.55	G	A	7.8974
	164621435	241.55	A	T	7.8974
	164621437	241.55	G	A	7.8974
	164621444	241.55	C	G	7.8974
	164621846	241.81	C	T	7.18547
	168277708	237.35	C	T	7.44164
	168277822	237.87	T	C	7.70071
	168277835	237.87	C	T	7.70071
	168277881	237.35	C	T	7.44164
	168277921	237.61	C	T	7.61127
	168277937	237.35	A	G	7.44164
	168277962	237.35	T	G	7.44164
	168278215	236.3	C	T	6.04503
	168278228	236.3	G	A	6.04503
	168278302	236.82	A	C	5.93642
	168278305	236.82	C	G	5.93642
	168278407	238.13	G	A	7.37944
	168289978	237.08	T	G	6.14062
	168947210	240.23	G	A	7.50035
	168947451	241.29	A	G	5.67842
	168947648	241.29	G	A	5.67842
	168947782	241.29	A	T	5.67842
	168963078	239.97	G	A	7.69074
	168978995	241.29	T	C	5.67842
	168980589	241.29	G	A	5.67842
	168981953	241.02	T	C	5.48855
	168981968	241.02	A	G	5.48855
	169274368	243.12	C	T	8.11641
	169306744	242.6	T	C	8.08148
	169306750	242.6	G	A	8.08148
	171669530	243.92	C	G	7.17097
	175260575	244.71	T	C	5.66106
Chr16_203348602-203348909
	203348602	264.23	A	G	5.25487
	203348617	264.23	T	C	5.25487
	203348909	263.97	T	C	5.34303

## Sheet: Supp Table 2
Supplemental Table 2. Candidate genes within QTL regions and their blastx hits against the TAIR 11 Arabidopsis proteins database.
qseqid	sseqid	pident	length	mismatch	gapopen	qstart	qend	sstart	send	evalue	bitscore
mRNA:Ha412HOChr02g0052461	AT1G24430.1	29.93	411	258	11	46	1218	15	415	1e-53	187
mRNA:Ha412HOChr02g0052491	AT3G26040.1	31.64	275	169	8	31	819	11	278	2e-35	134
mRNA:Ha412HOChr02g0052501	AT5G65540.1	61.54	78	17	1	1	195	49	126	6e-14	68.9
mRNA:Ha412HOChr02g0052521	AT3G26040.1	33.33	225	139	6	31	684	11	231	9e-33	125
mRNA:Ha412HOChr02g0052531	AT1G24430.1	31.65	139	82	3	13	399	280	415	8e-14	68.9
mRNA:Ha412HOChr02g0052541	AT3G26040.1	28.54	431	267	10	79	1290	11	427	2e-54	190
mRNA:Ha412HOChr02g0052591	AT5G50400.1	72.27	595	159	3	112	1890	21	611	0	881
mRNA:Ha412HOChr02g0052611	AT5G54910.1	65.62	64	21	1	1	189	149	212	2e-21	88.2
mRNA:Ha412HOChr02g0052621	AT3G48520.1	63.38	467	159	5	112	1482	35	499	0	590
mRNA:Ha412HOChr02g0052641	AT1G19880.1	60	30	12	0	1	90	61	90	4e-11	44.7
mRNA:Ha412HOChr02g0052651	AT5G14170.1	65.26	403	139	1	370	1575	131	533	0	558
mRNA:Ha412HOChr02g0052661	AT5G20090.1	86	100	14	0	10	309	6	105	2e-63	192
mRNA:Ha412HOChr02g0052671	AT5G63320.1	45.88	741	328	20	4	2082	1	716	2e-105	349
mRNA:Ha412HOChr02g0052681	AT3G27260.4	50.75	67	16	3	203	42	630	692	4e-10	55.8
mRNA:Ha412HOChr02g0052691	AT5G50350.1	30.36	392	220	8	556	1668	220	579	8e-29	121
mRNA:Ha412HOChr02g0052701	AT4G15140.1	34.84	155	72	3	166	621	32	160	2e-09	55.1
mRNA:Ha412HOChr02g0052711	AT1G47570.3	45.37	108	59	0	85	408	25	132	5e-27	106
mRNA:Ha412HOChr02g0052731	AT4G24810.2	72.48	476	126	2	7	1431	4	475	0	723
mRNA:Ha412HOChr02g0052741	AT5G50320.1	91.5	565	47	1	1	1692	1	565	0	1084
mRNA:Ha412HOChr02g0052751	AT5G14105.1	58.11	74	28	1	1	213	1	74	7e-18	73.2
mRNA:Ha412HOChr02g0052761	AT3G18030.1	73.23	198	53	0	1	594	11	208	8e-111	320
mRNA:Ha412HOChr02g0052771	AT3G48190.3	45.95	74	36	3	40	249	2243	2316	6e-12	62.4
mRNA:Ha412HOChr02g0052821	AT3G48430.1	54.67	289	111	4	7	825	8	292	3e-97	314
mRNA:Ha412HOChr02g0052831	AT3G48430.1	55.13	156	70	0	46	513	293	448	6e-45	167
mRNA:Ha412HOChr02g0052841	AT3G48430.2	41.48	135	56	3	37	378	406	538	4e-26	110
mRNA:Ha412HOChr02g0052901	AT4G17190.3	83.33	24	4	0	100	171	41	64	5e-07	47
mRNA:Ha412HOChr02g0052911	AT1G09060.1	37.25	102	58	2	1	291	330	430	2e-15	74.7
mRNA:Ha412HOChr02g0052941	AT5G63160.1	59.57	324	121	4	34	981	14	335	4e-128	377
mRNA:Ha412HOChr02g0052961	AT5G50260.1	50.29	350	161	4	7	1041	1	342	5e-125	369
mRNA:Ha412HOChr02g0052971	AT5G50260.1	49.02	357	169	4	7	1062	1	349	4e-125	370
mRNA:Ha412HOChr02g0052991	AT5G50260.1	51.04	335	152	5	55	1050	21	346	4e-119	353
mRNA:Ha412HOChr02g0053011	AT5G50260.1	72.38	344	92	2	151	1176	19	361	0	525
mRNA:Ha412HOChr02g0053021	AT3G28390.1	50.63	474	230	3	61	1470	6	479	1e-154	477
mRNA:Ha412HOChr02g0053031	AT3G28345.1	46.01	639	324	4	7	1869	487	1122	7e-180	548
mRNA:Ha412HOChr02g0053041	AT3G28390.1	66.67	120	38	1	1	354	1106	1225	3e-48	168
mRNA:Ha412HOChr02g0053061	AT2G31880.1	56.12	613	256	6	67	1884	35	641	0	613
mRNA:Ha412HOChr02g0053071	AT5G14420.1	70	400	116	2	124	1311	69	468	0	584
mRNA:Ha412HOChr02g0053081	AT4G24750.1	66.18	272	84	3	1	801	1	269	1e-113	334
mRNA:Ha412HOChr02g0053091	AT3G48280.1	49.58	478	221	4	85	1512	29	488	8e-174	503
mRNA:Ha412HOChr02g0053101	AT4G11720.1	68.97	58	18	0	253	426	156	213	2e-23	97.8
mRNA:Ha412HOChr02g0053151	AT3G48320.1	48	450	225	5	148	1485	43	487	2e-142	422
mRNA:Ha412HOChr02g0053161	AT3G48320.1	48.25	143	69	3	428	6	268	407	5e-33	122
mRNA:Ha412HOChr02g0053171	AT3G48320.1	48.67	450	222	5	148	1485	43	487	3e-138	412
mRNA:Ha412HOChr02g0053181	AT3G48320.1	46.89	450	232	3	133	1476	43	487	1e-144	428
mRNA:Ha412HOChr02g0053191	AT3G48280.1	51.41	461	222	2	91	1467	27	487	8e-176	508
mRNA:Ha412HOChr02g0053261	AT3G48290.1	51.81	469	214	4	103	1503	30	488	3e-167	487
mRNA:Ha412HOChr02g0053321	AT3G48300.1	38.75	240	110	6	1	717	130	333	3e-46	163
mRNA:Ha412HOChr02g0053381	AT4G26370.1	72.15	79	22	0	7	243	145	223	7e-29	110
mRNA:Ha412HOChr02g0053391	AT3G48310.1	48.83	469	228	3	118	1518	29	487	3e-165	482
mRNA:Ha412HOChr02g0053421	AT5G07280.1	73.08	104	27	1	4	315	616	718	5e-26	103
mRNA:Ha412HOChr02g0053431	AT3G48310.1	49.04	469	227	3	118	1518	29	487	5e-166	484
mRNA:Ha412HOChr02g0053461	AT3G48270.1	48.8	459	223	4	133	1503	38	486	1e-162	474
mRNA:Ha412HOChr02g0053501	AT2G33580.1	36.84	304	168	6	901	1767	349	643	2e-38	150
mRNA:Ha412HOChr02g0053551	AT5G08020.1	26.82	179	123	3	4	534	201	373	8e-05	43.5
mRNA:Ha412HOChr02g0053571	AT3G62270.1	55.26	114	27	4	73	342	262	375	7e-28	109
mRNA:Ha412HOChr02g0053641	AT3G48250.1	49.74	571	278	3	127	1830	56	620	0	559
mRNA:Ha412HOChr02g0053661	AT4G24700.1	45.57	79	33	4	43	273	24	94	1e-10	57
mRNA:Ha412HOChr02g0053671	AT4G03600.1	58.14	43	18	0	268	396	105	147	2e-08	50.4
mRNA:Ha412HOChr02g0053681	AT5G05850.1	54.49	512	207	7	10	1500	6	506	2e-134	403
mRNA:Ha412HOChr02g0053701	AT5G63090.1	79.46	112	23	0	4	339	3	114	2e-62	194
mRNA:Ha412HOChr02g0053721	AT5G63090.1	80	110	22	0	4	333	5	114	3e-61	192
mRNA:Ha412HOChr02g0053761	AT5G50920.1	86.29	912	123	2	1	2733	3	913	0	1419
mRNA:Ha412HOChr02g0053851	AT1G60780.1	77.05	427	98	0	1	1281	1	427	0	692
mRNA:Ha412HOChr02g0053861	AT3G54170.1	72.1	276	70	1	55	882	16	284	5e-118	349
mRNA:Ha412HOChr02g0053891	AT3G15850.1	51.22	246	119	1	1	735	60	305	2e-90	275
mRNA:Ha412HOChr02g0053931	AT5G50150.1	74.74	380	92	3	73	1206	42	419	0	584
mRNA:Ha412HOChr02g0053961	AT4G10790.1	36.39	316	152	5	265	1071	166	479	3e-58	199
mRNA:Ha412HOChr02g0053971	AT5G63050.2	34.11	299	153	6	16	780	41	339	7e-42	149
mRNA:Ha412HOChr02g0053981	AT5G63040.1	56.42	335	131	6	67	1050	30	356	3e-103	313
mRNA:Ha412HOChr02g0053991	AT1G19100.1	52.57	622	221	15	265	1935	42	654	0	621
mRNA:Ha412HOChr02g0054001	AT1G19100.1	54.53	618	228	9	139	1908	64	656	0	658
mRNA:Ha412HOChr02g0054041	AT5G33320.1	62.59	401	141	4	28	1221	10	404	4e-158	456
mRNA:Ha412HOChr02g0054051	AT5G62930.1	73.97	242	63	0	1	726	1	242	2e-136	388
mRNA:Ha412HOChr02g0054061	AT5G62930.1	71.9	242	68	0	1	726	1	242	3e-132	377
mRNA:Ha412HOChr02g0054071	AT5G65590.1	58.14	86	30	1	43	282	3	88	1e-25	105
mRNA:Ha412HOChr02g0054111	AT3G48190.2	56.8	3058	1239	25	1	9063	1	3013	0	3373
mRNA:Ha412HOChr02g0054141	AT5G09500.1	89.19	37	4	0	474	584	13	49	3e-17	67.4
mRNA:Ha412HOChr02g0054181	AT1G62400.1	67.16	271	89	0	172	984	79	349	1e-132	389
mRNA:Ha412HOChr02g0054211	AT2G36330.1	65.32	173	60	0	307	825	111	283	8e-51	172
mRNA:Ha412HOChr02g0054221	AT1G27510.1	56.33	561	231	4	247	1896	94	651	0	585
mRNA:Ha412HOChr02g0054231	AT1G04635.1	64.71	153	50	2	1	456	1	150	2e-68	208
mRNA:Ha412HOChr02g0054241	AT1G04635.1	64.29	154	51	2	1	459	1	151	8e-69	209
mRNA:Ha412HOChr02g0054291	AT4G20970.1	43.24	74	35	4	13	222	6	76	2e-05	44.3
mRNA:Ha412HOChr02g0061671	AT1G19715.3	35.06	154	96	3	181	639	15	165	2e-14	73.6
mRNA:Ha412HOChr02g0061771	AT1G75200.1	71.84	618	161	5	88	1908	23	638	0	894
mRNA:Ha412HOChr02g0061781	AT1G75180.1	55.27	237	102	3	103	807	42	276	4e-84	260
mRNA:Ha412HOChr02g0061801	AT1G75170.1	68.52	270	83	1	70	873	23	292	4e-140	402
mRNA:Ha412HOChr02g0066331	AT3G47730.1	70.53	957	270	5	1	2835	1	957	0	1281
mRNA:Ha412HOChr02g0066341	AT5G40530.1	70.49	244	71	1	88	816	44	287	8e-125	362
mRNA:Ha412HOChr02g0066351	AT5G62530.1	82.77	528	90	1	70	1650	29	556	0	942
mRNA:Ha412HOChr02g0066371	AT5G62760.3	58.12	394	163	2	691	1872	248	639	1e-150	454
mRNA:Ha412HOChr02g0066411	AT5G62740.1	90.18	285	28	0	1	855	1	285	0	534
mRNA:Ha412HOChr02g0066471	AT3G01470.1	75.64	78	19	0	211	444	66	143	6e-35	130
mRNA:Ha412HOChr02g0066491	AT5G62720.1	70.24	168	48	1	166	663	76	243	2e-72	224
mRNA:Ha412HOChr02g0066501	AT3G47870.1	39.49	314	112	10	70	822	30	328	5e-55	185
mRNA:Ha412HOChr02g0066521	AT1G76850.1	56.85	1008	366	13	223	3057	80	1081	0	1103
mRNA:Ha412HOChr02g0066551	AT1G74790.1	58.07	632	245	7	67	1917	21	647	0	744
mRNA:Ha412HOChr02g0066571	AT5G62620.1	66.61	569	173	5	133	1788	113	681	0	776
mRNA:Ha412HOChr02g0066591	AT3G47850.1	41.49	188	87	6	331	876	182	352	6e-19	85.9
mRNA:Ha412HOChr02g0066601	AT5G20110.1	67.03	91	29	1	550	822	117	206	5e-37	133
mRNA:Ha412HOChr02g0066611	AT5G13050.1	65.82	237	72	2	130	813	39	275	2e-102	304
mRNA:Ha412HOChr02g0066631	AT1G74830.1	48.15	189	64	2	10	474	21	209	1e-49	182
mRNA:Ha412HOChr02g0066641	AT5G11010.2	56.7	358	143	4	22	1065	10	365	5e-151	435
mRNA:Ha412HOChr02g0066661	AT1G19010.1	61.46	96	37	0	16	303	5	100	5e-17	81.3
mRNA:Ha412HOChr02g0066691	AT1G19010.1	61.46	96	37	0	16	303	5	100	4e-17	81.3
mRNA:Ha412HOChr02g0066701	AT1G19010.1	61.46	96	37	0	16	303	5	100	4e-17	81.3
mRNA:Ha412HOChr02g0066711	AT3G48090.1	39.14	631	316	12	16	1779	8	613	8e-146	440
mRNA:Ha412HOChr02g0066751	AT1G74900.1	58.13	461	155	6	88	1455	18	445	0	561
mRNA:Ha412HOChr02g0074511	AT1G64530.1	29.59	169	90	5	154	612	104	259	8e-10	58.9
mRNA:Ha412HOChr02g0074531	AT5G65850.1	27.92	351	196	17	1	996	1	313	1e-21	95.9
mRNA:Ha412HOChr02g0074551	AT5G11450.1	66.8	253	78	3	166	918	49	297	3e-122	357
mRNA:Ha412HOChr02g0074561	AT1G05920.1	35.88	131	71	3	376	729	173	303	1e-12	67
mRNA:Ha412HOChr02g0074571	AT5G25640.1	56.96	237	83	2	145	819	55	284	3e-72	227
mRNA:Ha412HOChr02g0074581	AT3G24570.1	58.62	232	80	3	1	651	1	231	1e-99	293
mRNA:Ha412HOChr02g0074591	AT4G39620.1	23.08	325	222	8	1	933	135	445	1e-15	77.8
mRNA:Ha412HOChr02g0074601	AT2G40765.1	56.14	57	23	1	1	171	1	55	3e-05	38.5
mRNA:Ha412HOChr02g0074611	AT5G11480.1	79.69	261	44	2	178	933	58	318	1e-141	407
mRNA:Ha412HOChr02g0074631	AT5G65850.1	26.45	344	214	12	25	1014	23	341	4e-20	92
mRNA:Ha412HOChr02g0074671	AT4G37340.1	45.87	508	256	10	1	1500	1	497	1e-151	447
mRNA:Ha412HOChr02g0074691	AT5G25610.1	46.39	416	160	11	10	1152	5	392	1e-107	326
mRNA:Ha412HOChr02g0074711	AT5G11470.1	41.12	107	57	1	244	564	460	560	1e-25	105
mRNA:Ha412HOChr02g0074721	AT3G26040.1	33.26	439	263	11	46	1308	5	431	1e-60	207
mRNA:Ha412HOChr02g0074731	AT1G64530.1	52.12	612	233	7	76	1770	5	603	0	614
mRNA:Ha412HOChr02g0074741	AT1G29150.1	84.82	415	61	2	22	1263	6	419	0	605
mRNA:Ha412HOChr02g0074751	AT4G28290.1	84.62	26	4	0	103	180	55	80	3e-09	50.1
mRNA:Ha412HOChr02g0074761	AT1G15520.1	60.61	99	35	1	1	297	1050	1144	1e-35	131
mRNA:Ha412HOChr02g0074811	AT1G32860.1	66.38	345	112	2	25	1047	6	350	7e-164	472
mRNA:Ha412HOChr02g0074831	AT1G32780.1	64.83	145	49	1	10	444	246	388	1e-62	201
mRNA:Ha412HOChr02g0074911	AT2G46770.1	50.63	395	146	10	19	1170	5	361	3e-100	306
mRNA:Ha412HOChr02g0074921	AT5G66910.1	35.11	826	438	21	79	2472	36	791	1e-126	404
mRNA:Ha412HOChr02g0075081	AT1G64650.1	84.6	461	64	2	1	1362	1	461	0	775
mRNA:Ha412HOChr02g0075091	AT3G63480.2	40	120	61	3	1	345	269	382	1e-16	77
mRNA:Ha412HOChr02g0075111	AT5G23960.1	38.53	532	311	7	130	1698	21	545	1e-107	338
mRNA:Ha412HOChr02g0075121	AT4G27745.1	81.13	106	20	0	1	318	1	106	6e-64	193
mRNA:Ha412HOChr02g0075131	AT5G41990.1	51.99	554	238	5	55	1656	14	559	0	532
mRNA:Ha412HOChr02g0075161	AT4G10790.1	58.97	312	105	5	1	867	1	312	2e-81	263
mRNA:Ha412HOChr02g0075171	AT5G63830.1	54.52	409	172	6	37	1248	6	405	4e-148	431
mRNA:Ha412HOChr02g0075181	AT3G56840.1	61.04	403	148	4	61	1257	66	463	4e-150	439
mRNA:Ha412HOChr02g0075191	AT1G01230.1	84.13	63	10	0	187	375	1	63	4e-33	118
mRNA:Ha412HOChr04g0146281	AT1G17500.1	75.5	898	216	3	97	2787	50	944	0	1366
mRNA:Ha412HOChr04g0146291	AT5G50260.1	46.97	330	168	4	67	1044	21	347	3e-102	310
mRNA:Ha412HOChr04g0146301	AT5G17680.1	41.72	302	174	2	4	903	213	514	2e-67	231
mRNA:Ha412HOChr04g0146311	AT5G17680.1	37.12	800	472	14	55	2418	17	797	3e-124	413
mRNA:Ha412HOChr04g0146351	AT1G17500.1	75.75	1159	273	4	97	3564	50	1203	0	1796
mRNA:Ha412HOChr04g0146361	AT5G50260.1	46.97	330	168	4	67	1044	21	347	3e-102	310
mRNA:Ha412HOChr04g0146401	AT5G17680.1	37.42	783	457	13	55	2376	17	775	1e-131	434
mRNA:Ha412HOChr04g0146411	AT5G17680.2	35.87	853	482	14	28	2475	16	840	3e-152	488
mRNA:Ha412HOChr05g0205061	AT1G05620.1	76.73	318	74	0	1	954	3	320	0	511
mRNA:Ha412HOChr05g0205091	AT1G05620.2	68.13	182	53	1	133	663	119	300	1e-82	253
mRNA:Ha412HOChr05g0205101	AT1G05620.1	80	105	21	0	1	315	3	107	4e-54	175
mRNA:Ha412HOChr09g0378031	AT5G36930.2	35.16	805	438	27	25	2379	17	757	6e-93	327
mRNA:Ha412HOChr09g0382671	AT4G26220.1	74.29	70	18	0	70	279	67	136	7e-31	112
mRNA:Ha412HOChr09g0382681	AT1G73050.1	50.47	531	251	6	40	1611	25	550	2e-156	463
mRNA:Ha412HOChr09g0382691	AT1G73050.1	51.55	516	240	5	121	1647	38	550	3e-156	462
mRNA:Ha412HOChr09g0382711	AT1G73050.1	45.1	102	54	1	34	333	261	362	3e-06	46.2
mRNA:Ha412HOChr09g0382721	AT2G27120.2	85.54	83	12	0	1	249	762	844	2e-44	156
mRNA:Ha412HOChr09g0382731	AT1G73050.1	49.34	527	253	6	91	1638	27	550	1e-154	458
mRNA:Ha412HOChr09g0382761	AT1G73050.1	48.31	532	252	7	91	1641	27	550	3e-140	422
mRNA:Ha412HOChr09g0382791	AT1G73050.1	50.78	516	244	5	280	1806	38	550	1e-151	453
mRNA:Ha412HOChr09g0382801	AT1G73050.1	50.47	107	53	0	344	24	258	364	3e-15	72.8
mRNA:Ha412HOChr09g0382851	AT3G23760.1	63.4	153	55	1	160	618	41	192	4e-66	206
mRNA:Ha412HOChr09g0382861	AT5G16570.1	75.86	29	7	0	205	291	90	118	3e-07	48.1
mRNA:Ha412HOChr09g0382881	AT1G10000.1	32.48	117	74	4	403	750	3	115	3e-09	57.8
mRNA:Ha412HOChr09g0382891	AT1G78900.1	60.61	165	15	1	34	378	87	251	2e-55	185
mRNA:Ha412HOChr09g0382941	AT5G57610.1	78.73	362	69	4	1324	2403	699	1054	0	579
mRNA:Ha412HOChr09g0382981	AT4G14130.1	65.71	280	76	2	31	810	6	285	8e-132	379
mRNA:Ha412HOChr09g0383051	AT5G36930.3	35.74	719	397	18	52	2163	13	681	2e-99	344
mRNA:Ha412HOChr09g0383061	AT4G30260.1	77.78	279	58	1	10	834	2	280	3e-109	322
mRNA:Ha412HOChr09g0383071	AT4G30230.1	27.72	285	137	10	43	849	24	255	6e-16	76.3
mRNA:Ha412HOChr09g0383091	AT1G74010.1	42.43	304	162	7	91	984	26	322	3e-48	168
mRNA:Ha412HOChr09g0383101	AT3G42170.2	29.16	631	376	15	13	1746	40	652	7e-72	247
mRNA:Ha412HOChr09g0383121	AT4G30210.3	73.36	702	180	4	31	2121	75	774	0	991
mRNA:Ha412HOChr09g0383141	AT1G68170.1	39.02	205	121	2	154	765	145	346	2e-44	157
mRNA:Ha412HOChr09g0383171	AT5G57390.1	55.19	462	154	16	151	1389	101	558	8e-143	425
mRNA:Ha412HOChr09g0383231	AT4G30200.3	44.6	713	280	21	22	1848	1	702	1e-168	502
mRNA:Ha412HOChr09g0383271	AT1G52340.1	51.87	268	116	3	124	888	17	284	8e-70	222
mRNA:Ha412HOChr09g0383291	AT2G18950.1	47.59	332	167	3	217	1209	68	393	1e-109	332
mRNA:Ha412HOChr09g0383321	AT2G18950.1	43.96	364	196	4	103	1191	33	389	2e-106	323
mRNA:Ha412HOChr09g0383331	AT2G18910.1	56.92	130	51	3	1	375	1	130	1e-37	130
mRNA:Ha412HOChr09g0383351	AT5G57360.1	84.54	582	82	2	43	1788	22	595	0	946
mRNA:Ha412HOChr09g0383361	AT3G11710.1	79.75	553	107	1	304	1962	70	617	0	947
mRNA:Ha412HOChr09g0383371	AT4G30160.1	67.73	976	295	7	1	2874	1	974	0	1351
mRNA:Ha412HOChr09g0383411	AT1G21770.1	49.25	67	34	0	1	201	41	107	4e-15	67.4
mRNA:Ha412HOChr09g0383421	AT2G24570.1	35.96	267	135	7	58	753	52	317	2e-33	125
mRNA:Ha412HOChr09g0383431	AT4G29870.1	82.24	152	27	0	1	456	21	172	7e-59	184
mRNA:Ha412HOChr09g0383451	AT2G19330.1	58.46	325	126	5	97	1053	58	379	2e-111	334
mRNA:Ha412HOChr09g0383491	AT3G28430.1	58.08	835	323	5	1	2451	1	826	0	942
mRNA:Ha412HOChr09g0383511	AT4G26000.1	54.71	382	157	7	40	1140	46	426	1e-131	392
mRNA:Ha412HOChr09g0383521	AT1G16860.1	63.9	482	159	6	1	1425	1	474	0	559
mRNA:Ha412HOChr09g0383531	AT1G56450.1	80.43	235	46	0	4	708	12	246	7e-147	414
mRNA:Ha412HOChr09g0383561	AT4G25990.1	33.96	427	179	11	148	1344	35	386	1e-42	157
mRNA:Ha412HOChr09g0383571	AT1G59970.1	60.87	115	43	1	43	381	175	289	1e-39	143
mRNA:Ha412HOChr09g0383591	AT5G57200.1	75.63	316	74	2	1	942	1	315	7e-176	515
mRNA:Ha412HOChr09g0383601	AT4G02550.2	33.33	72	44	3	7	219	75	143	1e-05	42.7
mRNA:Ha412HOChr09g0383611	AT4G33860.1	55.26	152	68	0	178	633	91	242	8e-52	179
mRNA:Ha412HOChr09g0383621	AT2G38290.1	68.79	471	133	3	25	1428	4	463	0	594
mRNA:Ha412HOChr09g0383661	AT4G30020.1	75.93	810	192	3	49	2469	7	816	0	1280
mRNA:Ha412HOChr09g0383671	AT3G45750.1	50.14	369	182	2	16	1116	16	384	2e-115	362
mRNA:Ha412HOChr09g0383681	AT2G19160.1	62.7	370	137	1	25	1131	24	393	0	524
mRNA:Ha412HOChr09g0383721	AT3G19990.1	56.78	428	173	3	52	1317	4	425	0	517
mRNA:Ha412HOChr09g0383731	AT4G31340.1	43.04	395	222	1	136	1320	46	437	4e-109	333
mRNA:Ha412HOChr09g0383751	AT4G30110.1	66.15	712	237	2	7	2130	2	713	0	963
mRNA:Ha412HOChr09g0383791	AT3G21630.1	55.51	245	82	4	28	681	214	458	6e-75	242
mRNA:Ha412HOChr09g0383801	AT3G21630.1	59.46	111	44	1	25	354	489	599	9e-36	130
mRNA:Ha412HOChr09g0383851	AT5G16410.1	40.26	154	81	5	10	459	22	168	2e-25	102
mRNA:Ha412HOChr09g0383861	AT1G32910.1	44.9	314	152	7	1	900	147	453	1e-84	266
mRNA:Ha412HOChr09g0383881	AT1G32910.1	43.71	334	168	7	7	969	127	453	4e-87	273
mRNA:Ha412HOChr09g0383951	AT1G32910.1	40	165	88	4	7	468	127	291	2e-32	122
mRNA:Ha412HOChr09g0384021	AT5G58110.1	65.19	181	62	1	73	615	17	196	1e-76	233
mRNA:Ha412HOChr09g0384031	AT3G13050.1	51.73	491	195	3	247	1599	1	489	2e-146	435
mRNA:Ha412HOChr09g0384041	AT3G13050.1	68	50	16	0	152	3	113	162	4e-12	60.8
mRNA:Ha412HOChr09g0384051	AT5G40320.1	27.12	520	300	18	184	1725	80	526	1e-37	148
mRNA:Ha412HOChr09g0384081	AT3G14470.1	37.53	389	214	11	1	1107	526	905	4e-50	183
mRNA:Ha412HOChr09g0384091	AT3G14470.1	43.93	305	158	7	1	900	204	500	2e-57	201
mRNA:Ha412HOChr09g0384101	AT2G26560.1	53.98	389	172	4	22	1173	13	399	5e-139	407
mRNA:Ha412HOChr09g0384121	AT2G07180.1	67.92	371	112	2	1	1095	1	370	0	531
mRNA:Ha412HOChr09g0384131	AT1G19220.1	69.69	485	118	9	1	1404	1	473	0	642
mRNA:Ha412HOChr09g0384241	AT5G35330.1	46.78	233	113	4	220	900	12	239	1e-69	223
mRNA:Ha412HOChr09g0384291	AT3G29010.1	67.97	128	41	0	34	417	12	139	6e-54	174
mRNA:Ha412HOChr09g0384331	AT1G07750.1	46.97	66	28	1	179	3	283	348	1e-11	59.3
mRNA:Ha412HOChr09g0384371	AT2G06925.1	53.64	151	66	2	1	450	1	148	9e-55	173
mRNA:Ha412HOChr09g0384401	AT4G10310.1	50.65	464	205	5	169	1521	47	499	1e-121	370
mRNA:Ha412HOChr09g0384521	AT1G34040.1	54.63	313	132	4	154	1062	31	343	2e-101	311
mRNA:Ha412HOChr09g0384551	ATCG00890.1	94.12	204	12	0	1	612	184	387	7e-90	273
mRNA:Ha412HOChr09g0384621	AT3G27220.1	64.71	51	18	0	198	350	86	136	4e-16	74.3
mRNA:Ha412HOChr09g0384651	AT1G72510.1	55.32	94	39	2	70	348	35	126	7e-24	94
mRNA:Ha412HOChr09g0384681	AT2G26280.1	52.46	568	209	16	43	1599	12	567	7e-175	510
mRNA:Ha412HOChr09g0384691	AT4G27300.1	58.33	336	137	2	37	1041	482	815	1e-127	389
mRNA:Ha412HOChr09g0384701	AT4G27290.2	42.39	427	232	7	16	1284	11	427	2e-109	345
mRNA:Ha412HOChr09g0384721	AT5G20910.1	65	300	82	5	76	966	31	310	6e-118	347
mRNA:Ha412HOChr09g0384731	AT5G19010.1	75.22	581	110	8	1	1683	1	567	0	840
mRNA:Ha412HOChr09g0384751	AT4G33060.1	57.73	511	188	9	1	1470	1	504	2e-152	449
mRNA:Ha412HOChr09g0384791	AT5G12010.1	70.79	428	122	2	259	1533	75	502	0	598
mRNA:Ha412HOChr09g0384821	AT1G72770.1	68.84	337	92	3	436	1419	179	511	3e-162	473
mRNA:Ha412HOChr09g0384901	AT5G26170.1	78.57	70	15	0	307	516	100	169	1e-28	108
mRNA:Ha412HOChr09g0384911	AT5G26170.1	79.41	34	7	0	122	21	100	133	2e-15	68.2
mRNA:Ha412HOChr09g0384951	AT3G18670.2	44.1	161	88	2	1	480	490	649	1e-15	75.5
mRNA:Ha412HOChr09g0384971	AT3G04910.1	69.57	46	14	0	7	144	60	105	7e-16	75.5
mRNA:Ha412HOChr09g0385071	AT5G16100.2	34.46	267	144	8	346	1056	175	440	5e-43	157
mRNA:Ha412HOChr09g0385081	AT5G19050.1	83.1	290	49	0	160	1029	72	361	2e-167	476
mRNA:Ha412HOChr09g0385111	AT3G05470.1	76.67	30	7	0	793	882	469	498	3e-08	55.5
mRNA:Ha412HOChr09g0385121	AT3G05550.1	78.72	94	18	2	28	309	6	97	6e-33	114
mRNA:Ha412HOChr09g0385141	AT5G27720.1	97.33	75	2	0	1	225	1	75	2e-51	160
mRNA:Ha412HOChr09g0385171	AT2G32040.1	83.33	414	58	2	328	1536	105	518	0	582
mRNA:Ha412HOChr09g0385181	AT2G21620.1	75.15	169	42	0	61	567	10	178	4e-84	251
mRNA:Ha412HOChr09g0385211	AT2G16280.1	72.63	486	133	0	70	1527	25	510	0	720
mRNA:Ha412HOChr09g0385231	AT3G05910.1	69.14	405	121	3	55	1269	15	415	0	602
mRNA:Ha412HOChr09g0385251	AT1G06110.2	58.06	93	34	2	1	276	213	301	1e-31	116
mRNA:Ha412HOChr09g0385261	AT4G34180.1	50	44	22	0	325	456	29	72	7e-06	46.6
mRNA:Ha412HOChr09g0385271	AT3G07770.1	97.96	49	1	0	16	162	424	472	7e-25	98.6
mRNA:Ha412HOChr09g0385281	AT5G26690.1	48.53	68	35	0	7	210	4	71	8e-07	45.1
mRNA:Ha412HOChr09g0385331	AT5G26690.1	39.71	68	41	0	7	210	4	71	2e-12	60.8
mRNA:Ha412HOChr09g0385371	AT5G26690.1	44.29	70	38	1	4	213	3	71	4e-08	48.5
mRNA:Ha412HOChr09g0385401	AT1G05450.2	61.36	88	30	1	67	330	27	110	5e-27	105
mRNA:Ha412HOChr09g0385411	AT1G05450.2	58.89	90	33	1	61	330	25	110	3e-29	107
mRNA:Ha412HOChr09g0385441	AT3G05545.1	39.51	81	45	2	4	237	26	105	6e-10	56.6
mRNA:Ha412HOChr09g0385451	AT3G05545.1	47.54	61	32	0	19	201	60	120	6e-13	64.7
mRNA:Ha412HOChr09g0385491	AT2G34680.1	66.67	87	28	1	16	276	1282	1367	6e-29	112
mRNA:Ha412HOChr09g0385501	AT3G05545.1	50	54	27	0	22	183	61	114	2e-10	61.6
mRNA:Ha412HOChr09g0385551	AT3G05545.1	39.87	311	135	13	28	828	27	329	7e-47	167
mRNA:Ha412HOChr09g0385571	AT1G05410.1	41.45	468	246	8	61	1425	19	471	7e-106	327
mRNA:Ha412HOChr09g0385631	AT1G09520.1	38.33	180	93	4	37	567	26	190	9e-13	67.4
mRNA:Ha412HOChr09g0385641	AT1G09520.1	41.43	70	38	1	37	237	26	95	1e-08	55.1
mRNA:Ha412HOChr09g0385691	AT3G05850.1	62.84	783	277	8	1	2334	1	774	0	924
mRNA:Ha412HOChr09g0385701	AT1G09520.1	40.11	187	90	5	19	570	23	190	2e-11	63.5
mRNA:Ha412HOChr09g0385711	AT3G50700.1	81.29	139	26	0	1	417	58	196	3e-87	275
mRNA:Ha412HOChr09g0385751	AT3G06100.1	55.09	216	89	4	328	954	48	262	2e-73	232
mRNA:Ha412HOChr09g0385761	AT2G02370.1	61.48	270	103	1	70	876	22	291	1e-114	339
mRNA:Ha412HOChr09g0385781	AT3G20800.1	53.08	211	82	4	7	639	90	283	1e-66	211
mRNA:Ha412HOChr09g0385801	AT1G08970.1	80	145	27	2	235	669	62	204	6e-76	234
mRNA:Ha412HOChr09g0385811	AT5G49760.1	56.59	956	398	10	22	2874	10	953	0	952
mRNA:Ha412HOChr09g0385821	AT4G14890.1	74.76	103	26	0	145	453	52	154	3e-54	172
mRNA:Ha412HOChr09g0385831	AT4G14950.1	72.46	403	110	1	1	1206	13	415	0	622
mRNA:Ha412HOChr09g0385841	AT4G19600.1	48.56	243	122	3	379	1098	17	259	1e-50	180
mRNA:Ha412HOChr09g0385861	AT3G29010.1	65.43	243	84	0	34	762	12	254	4e-116	338
mRNA:Ha412HOChr09g0385891	AT3G06010.1	70.07	1009	275	8	1	2991	1	994	0	1313
mRNA:Ha412HOChr09g0385911	AT3G06010.1	67.58	1095	313	11	1	3210	1	1078	0	1375
mRNA:Ha412HOChr09g0385921	AT3G06010.1	58.2	122	45	2	361	14	270	391	3e-29	113
mRNA:Ha412HOChr09g0385941	AT1G56700.1	68.35	218	69	0	1	654	1	218	2e-113	328
mRNA:Ha412HOChr09g0385951	AT3G22790.1	43.23	458	190	7	1	1179	1	453	6e-77	281
mRNA:Ha412HOChr09g0386001	AT2G13770.1	40.35	57	34	0	7	177	142	198	9e-10	53.9
mRNA:Ha412HOChr09g0386021	AT2G04865.1	69.33	476	144	2	1	1425	1	475	0	694
mRNA:Ha412HOChr09g0386051	AT1G77700.1	67.76	245	74	1	10	729	58	302	4e-124	361
mRNA:Ha412HOChr09g0386061	AT2G16400.1	58.82	68	28	0	130	333	171	238	1e-18	81.6
mRNA:Ha412HOChr09g0386071	AT1G77700.2	67.97	256	81	1	46	813	43	297	7e-126	366
mRNA:Ha412HOChr09g0386081	AT4G15510.1	74.65	213	51	2	199	831	76	287	7e-101	301
mRNA:Ha412HOChr09g0386091	AT1G09330.1	82.26	186	30	1	1	549	1	186	6e-108	311
mRNA:Ha412HOChr09g0386101	AT4G12320.1	40.07	302	167	7	43	933	19	311	1e-64	216
mRNA:Ha412HOChr09g0386111	AT4G12330.1	52.6	192	91	0	7	582	327	518	1e-72	231
mRNA:Ha412HOChr09g0386121	AT1G09330.1	81.18	186	32	1	1	549	1	186	3e-106	307
mRNA:Ha412HOChr09g0386161	AT3G22845.1	87.37	190	24	0	100	669	25	214	5e-126	360
mRNA:Ha412HOChr09g0386171	AT5G04990.1	40.82	463	216	11	1	1245	1	453	1e-87	278
mRNA:Ha412HOChr09g0386211	AT5G26610.1	69.2	289	83	4	37	894	16	301	5e-105	313
mRNA:Ha412HOChr09g0386231	AT3G28480.1	61.54	52	18	1	19	168	67	118	1e-12	62.4
mRNA:Ha412HOChr09g0386251	AT4G11420.1	74.31	794	202	1	1	2382	1	792	0	1011
mRNA:Ha412HOChr09g0386261	AT4G11420.1	87.95	83	10	0	249	1	123	205	2e-45	158
mRNA:Ha412HOChr09g0386291	AT5G02070.1	38.91	221	116	7	64	672	11	230	3e-38	142
mRNA:Ha412HOChr09g0386321	AT4G29990.1	44.51	856	424	20	7	2451	1	846	0	650
mRNA:Ha412HOChr09g0386351	AT5G22210.1	66.67	57	18	1	58	225	23	79	6e-15	65.9
mRNA:Ha412HOChr09g0386361	AT3G58650.1	32.24	850	471	30	7	2367	4	811	6e-92	310
mRNA:Ha412HOChr09g0386371	AT5G26920.1	35.5	555	276	16	70	1530	21	561	6e-96	306
mRNA:Ha412HOChr09g0386381	AT3G05710.2	70.87	333	85	2	1	969	1	331	1e-158	451
mRNA:Ha412HOChr09g0386401	AT5G49820.1	70.09	448	125	4	190	1524	51	492	0	617
mRNA:Ha412HOChr09g0386431	AT1G08260.1	49.14	1457	505	26	1594	5460	768	2156	0	1238
mRNA:Ha412HOChr09g0386441	AT1G11660.1	44.8	741	309	10	1	1926	1	740	0	567
mRNA:Ha412HOChr09g0386461	AT4G02570.1	39.64	275	160	4	1	819	1	271	4e-62	212
mRNA:Ha412HOChr09g0386471	AT3G05330.1	43.86	399	137	17	1	990	1	381	5e-70	229
mRNA:Ha412HOChr09g0386501	AT1G09210.1	87.76	335	41	0	64	1068	19	353	0	577
mRNA:Ha412HOChr09g0386561	AT2G47350.1	47.7	283	130	6	601	1440	212	479	1e-47	174
mRNA:Ha412HOChr09g0386591	AT5G49890.1	74.07	455	117	1	1	1362	325	779	1e-175	516
mRNA:Ha412HOChr09g0386601	AT5G49890.1	77.5	40	9	0	122	3	284	323	1e-07	47.8
mRNA:Ha412HOChr09g0386611	AT5G49890.1	80.26	309	57	3	7	921	8	316	9e-143	426
mRNA:Ha412HOChr09g0386651	AT5G66520.1	42.3	539	307	3	142	1752	84	620	2e-150	451
mRNA:Ha412HOChr09g0386661	AT4G31750.2	83.22	286	48	0	1	858	1	286	3e-174	488
mRNA:Ha412HOChr09g0386681	AT5G55090.2	48.25	286	136	7	46	900	68	342	2e-74	243
mRNA:Ha412HOChr09g0386691	AT1G09610.1	75.32	235	53	2	196	885	48	282	2e-124	361
mRNA:Ha412HOChr09g0386701	AT1G77380.1	42.99	335	134	3	7	840	89	423	1e-87	273
mRNA:Ha412HOChr09g0386721	AT1G12000.1	87.5	48	6	0	28	171	167	214	3e-11	58.9
mRNA:Ha412HOChr09g0386741	AT4G24280.1	85.57	679	71	6	1	1965	1	676	0	1080
mRNA:Ha412HOChr09g0386781	AT1G33980.1	70.24	168	50	0	1	504	1	168	4e-71	237
mRNA:Ha412HOChr09g0386801	AT4G24290.2	71.5	614	165	2	1	1839	1	605	0	914
mRNA:Ha412HOChr09g0386831	AT1G09800.1	70.78	332	73	6	175	1128	51	372	1e-166	475
mRNA:Ha412HOChr09g0386841	AT1G34470.1	78.24	340	71	1	16	1026	8	347	6e-173	490
mRNA:Ha412HOChr09g0386851	AT1G73780.1	26.6	94	66	1	7	288	6	96	5e-10	53.9
mRNA:Ha412HOChr09g0386861	AT1G43667.1	29.55	88	56	3	19	279	11	93	3e-09	52
mRNA:Ha412HOChr09g0386871	AT1G73780.1	26.6	94	66	1	7	288	6	96	2e-09	52.4
mRNA:Ha412HOChr09g0386901	AT1G22030.1	47.02	336	148	8	31	975	6	332	5e-77	243
mRNA:Ha412HOChr09g0386921	AT5G37020.2	75.28	89	19	1	25	282	299	387	6e-38	139
mRNA:Ha412HOChr09g0386951	AT1G71220.2	68.43	1587	453	9	79	4794	24	1577	0	2156
mRNA:Ha412HOChr09g0386971	AT1G60990.1	64.78	423	135	2	1	1257	12	424	0	556
mRNA:Ha412HOChr09g0386981	AT2G45110.1	50.67	150	68	4	76	513	21	168	6e-41	142
mRNA:Ha412HOChr09g0386991	AT1G65681.1	43.52	108	59	2	7	327	116	222	5e-19	80.1
mRNA:Ha412HOChr09g0387001	AT4G18640.1	47.32	672	313	8	4	1974	32	677	1e-179	531
mRNA:Ha412HOChr09g0387051	AT5G15410.1	61.08	185	71	1	40	591	266	450	5e-64	214
mRNA:Ha412HOChr09g0387231	AT2G26140.1	74.6	63	16	0	1	189	446	508	4e-25	99.8
mRNA:Ha412HOChr09g0387351	AT3G02230.1	80.49	123	24	0	1	369	217	339	2e-68	213
mRNA:Ha412HOChr09g0387361	AT5G12150.2	61	100	38	1	1	300	309	407	6e-20	89.4
mRNA:Ha412HOChr09g0387401	AT2G17390.1	70.29	313	87	2	160	1092	36	344	3e-140	407
mRNA:Ha412HOChr09g0387421	AT1G09580.1	65.82	196	65	2	52	636	23	217	3e-88	263
mRNA:Ha412HOChr09g0387431	AT5G24690.1	70.69	464	126	3	142	1509	36	497	0	563
mRNA:Ha412HOChr09g0387451	AT1G67520.3	43.57	785	381	13	70	2298	22	786	0	573
mRNA:Ha412HOChr09g0387471	AT3G26070.1	63.92	194	67	1	154	726	49	242	1e-85	259
mRNA:Ha412HOChr09g0387481	AT1G36990.1	36.26	513	207	21	160	1386	66	562	2e-45	169
mRNA:Ha412HOChr09g0387491	AT1G74450.1	47	400	194	8	1	1170	1	392	3e-100	307
mRNA:Ha412HOChr09g0387511	AT1G25280.1	69.84	451	110	11	1	1293	1	445	0	543
mRNA:Ha412HOChr09g0387521	AT1G25280.1	62.07	87	22	3	231	1	1	86	1e-25	99
mRNA:Ha412HOChr09g0387541	AT5G48910.1	58.52	622	243	5	64	1893	28	646	0	741
mRNA:Ha412HOChr09g0387551	AT1G22040.1	42.27	440	192	8	67	1218	42	475	4e-103	318
mRNA:Ha412HOChr09g0387571	AT5G64570.1	60.08	769	284	6	34	2292	23	784	0	938
mRNA:Ha412HOChr09g0387691	AT1G78160.1	60.25	322	126	2	709	1674	331	650	3e-135	412
mRNA:Ha412HOChr09g0387701	AT5G64170.2	52.55	137	48	6	1105	1497	439	564	1e-27	118
mRNA:Ha412HOChr09g0387721	AT1G36050.1	70.37	378	104	4	1	1125	1	373	0	566
mRNA:Ha412HOChr09g0387731	AT2G26730.1	36.07	596	323	15	166	1812	25	609	1e-73	253
mRNA:Ha412HOChr09g0387741	AT3G27360.1	98.53	136	2	0	1	408	1	136	2e-93	270
mRNA:Ha412HOChr09g0387751	AT5G09400.1	71.11	848	214	8	46	2532	23	858	0	1159
mRNA:Ha412HOChr09g0387771	AT4G33520.1	72.86	70	19	0	295	504	157	226	7e-29	109
mRNA:Ha412HOChr09g0387781	AT5G23395.1	65.57	122	38	2	52	405	30	151	7e-40	135
mRNA:Ha412HOChr09g0387791	AT1G34580.1	46.36	481	252	4	37	1467	20	498	4e-160	469
mRNA:Ha412HOChr09g0387801	AT2G22310.1	83.97	368	51	4	1	1095	1	363	0	622
mRNA:Ha412HOChr09g0387831	AT3G52110.2	36.01	361	174	13	1	996	1	333	8e-55	186
mRNA:Ha412HOChr09g0387841	AT5G09420.1	63.88	598	204	5	19	1788	8	601	0	717
mRNA:Ha412HOChr09g0387891	AT1G02170.1	43.73	295	134	7	238	1047	80	367	2e-69	225
mRNA:Ha412HOChr09g0387901	AT1G33710.1	36.76	68	42	1	4	207	70	136	5e-08	48.9
mRNA:Ha412HOChr09g0387921	AT5G65290.1	61.35	740	228	11	1	2073	1	731	0	807
mRNA:Ha412HOChr09g0387941	AT5G13270.1	53.89	720	310	6	133	2268	47	752	0	809
mRNA:Ha412HOChr09g0387951	AT5G64290.1	76.88	532	106	2	115	1659	32	563	0	657
mRNA:Ha412HOChr09g0388001	AT4G33680.1	75.76	66	16	0	4	201	396	461	2e-21	87.8
mRNA:Ha412HOChr09g0388021	AT5G10530.1	45.14	638	304	15	133	1959	5	625	5e-153	462
mRNA:Ha412HOChr09g0388071	AT3G63470.1	52.11	426	159	7	178	1335	71	491	6e-137	407
mRNA:Ha412HOChr09g0388131	AT3G30280.1	32.08	452	275	14	1	1320	4	435	1e-68	228
mRNA:Ha412HOChr09g0388151	AT4G33650.1	72.86	748	184	6	196	2409	30	768	0	1095
mRNA:Ha412HOChr09g0388161	AT5G64380.1	74.66	363	80	5	112	1191	51	404	0	529
mRNA:Ha412HOChr09g0388171	AT1G19250.1	63.45	498	161	3	49	1479	21	518	0	655
mRNA:Ha412HOChr09g0388201	AT4G24460.1	68.26	334	106	0	268	1269	94	427	1e-123	370
mRNA:Ha412HOChr09g0388221	AT3G54750.3	49.54	109	52	2	1	324	378	484	1e-21	90.9
mRNA:Ha412HOChr09g0388241	AT1G09910.1	65.99	641	211	4	49	1971	40	673	0	895
mRNA:Ha412HOChr09g0388251	AT1G09880.2	69.44	36	11	0	117	10	431	466	1e-19	58.9
mRNA:Ha412HOChr09g0388311	AT2G41970.1	48.35	182	33	3	226	588	115	296	6e-46	159
mRNA:Ha412HOChr09g0388321	ATMG00830.1	84.39	346	52	1	1	1032	1	346	0	565
mRNA:Ha412HOChr09g0388331	AT3G19020.1	56.2	363	158	1	76	1164	36	397	2e-135	420
mRNA:Ha412HOChr09g0388371	AT5G26751.1	55.86	145	22	5	1	393	1	117	4e-39	132
mRNA:Ha412HOChr09g0388401	AT3G19220.1	83.02	106	18	0	217	534	79	184	2e-45	151
mRNA:Ha412HOChr09g0388431	AT3G53230.1	92.26	155	11	1	133	594	483	637	4e-88	261
mRNA:Ha412HOChr09g0388441	AT3G19260.1	61.97	284	98	4	1	822	1	284	3e-121	353
mRNA:Ha412HOChr09g0388451	AT4G34410.1	46.24	186	58	3	73	513	23	205	3e-34	126
mRNA:Ha412HOChr09g0388461	AT1G33500.1	36.14	83	37	2	214	414	153	235	4e-05	42.7
mRNA:Ha412HOChr09g0388481	AT5G18380.1	80.82	146	27	1	1	435	1	146	2e-83	246
mRNA:Ha412HOChr09g0388511	AT4G34100.2	74.24	1048	237	12	85	3153	67	1106	0	1472
mRNA:Ha412HOChr09g0388521	AT4G34350.1	81.41	269	50	0	1	807	198	466	3e-165	471
mRNA:Ha412HOChr09g0388551	ATMG01190.1	90.08	121	12	0	1	363	1	121	2e-69	220
mRNA:Ha412HOChr09g0388561	AT2G07698.1	81.74	367	47	5	1	1071	418	774	0	587
mRNA:Ha412HOChr09g0388581	ATMG00180.1	77.08	384	63	4	1	1080	1	383	6e-169	484
mRNA:Ha412HOChr09g0388591	AT4G24560.1	63.54	373	124	5	1147	2262	493	854	5e-155	486
mRNA:Ha412HOChr09g0388631	AT5G53450.1	65.98	629	187	8	112	1938	41	662	0	801
mRNA:Ha412HOChr09g0388671	AT2G18880.1	35.43	525	305	10	1	1536	1	504	1e-90	291
mRNA:Ha412HOChr09g0388681	AT4G24580.1	72.1	362	91	5	199	1263	55	413	2e-143	447
mRNA:Ha412HOChr09g0388691	AT5G10530.1	39.61	669	330	15	43	1977	6	624	3e-138	424
mRNA:Ha412HOChr09g0388711	AT5G10530.1	44.29	648	322	10	22	1929	5	625	4e-171	508
mRNA:Ha412HOChr09g0388721	AT1G09970.1	54.43	926	412	5	112	2880	37	955	0	848
mRNA:Ha412HOChr09g0388731	AT1G49760.1	66.12	121	36	2	7	369	526	641	2e-39	146
mRNA:Ha412HOChr09g0388741	AT2G01830.1	61.94	155	54	2	22	471	318	472	1e-54	188
mRNA:Ha412HOChr09g0388761	AT4G33670.1	80.57	314	61	0	7	948	5	318	0	530
mRNA:Ha412HOChr09g0388781	AT5G09650.1	78.71	263	56	0	88	876	37	299	7e-152	432
mRNA:Ha412HOChr09g0388801	AT5G59180.1	89.2	176	19	0	1	528	1	176	4e-115	328
mRNA:Ha412HOChr09g0388811	AT5G10550.1	39.83	462	210	8	184	1365	66	527	2e-91	294
mRNA:Ha412HOChr09g0388821	AT4G33680.1	80.1	407	81	0	46	1266	55	461	0	655
mRNA:Ha412HOChr09g0388851	AT3G49720.1	65	260	89	1	1	774	1	260	1e-127	367
mRNA:Ha412HOChr09g0388871	AT1G50020.1	58.58	169	68	1	127	633	43	209	8e-65	203
mRNA:Ha412HOChr09g0388901	AT1G58360.1	51.59	157	76	0	7	477	114	270	2e-47	163
mRNA:Ha412HOChr09g0388921	AT1G58360.1	59.32	472	182	3	22	1407	12	483	0	588
mRNA:Ha412HOChr09g0388971	AT1G04820.1	98.61	432	6	0	1	1296	1	432	0	856
mRNA:Ha412HOChr09g0388981	AT1G17870.1	85.62	466	67	0	244	1641	105	570	0	743
mRNA:Ha412HOChr09g0388991	AT5G16450.1	82.53	166	29	0	4	501	1	166	2e-98	286
mRNA:Ha412HOChr09g0389021	AT5G42190.1	85	20	3	0	141	200	47	66	5e-05	39.3
mRNA:Ha412HOChr09g0389131	AT3G19510.1	65.26	190	62	1	388	945	176	365	3e-83	286
mRNA:Ha412HOChr09g0389161	AT2G15220.1	44.64	224	118	4	22	687	6	225	3e-59	190
mRNA:Ha412HOChr09g0389171	AT2G15220.1	54.88	82	37	0	1132	1377	113	194	2e-26	107
mRNA:Ha412HOChr09g0389201	ATMG00520.1	88.35	103	12	0	130	438	278	380	5e-56	188
mRNA:Ha412HOChr09g0389211	ATMG00520.1	81.21	165	31	0	1	495	417	581	7e-87	271
mRNA:Ha412HOChr09g0389271	AT3G24255.4	34.11	513	323	7	3415	4938	8	510	1e-89	305
mRNA:Ha412HOChr09g0389341	ATMG00070.1	93.68	190	12	0	1	570	1	190	5e-129	365
mRNA:Ha412HOChr10g0461081	AT1G52820.1	68.77	317	96	1	1	942	1	317	2e-164	465
mRNA:Ha412HOChr10g0461181	AT1G52820.1	51.41	319	148	4	1	942	1	317	4e-111	330
mRNA:Ha412HOChr10g0461231	AT1G15520.2	77.96	422	93	0	166	1431	838	1259	0	691
mRNA:Ha412HOChr10g0461251	AT1G15520.2	61.75	787	285	4	1	2343	1	777	0	1051
mRNA:Ha412HOChr10g0461261	AT5G39410.1	56.19	105	46	0	40	354	299	403	2e-35	128
mRNA:Ha412HOChr10g0461271	AT1G15520.1	65.1	1487	449	8	1	4443	1	1423	0	1898
mRNA:Ha412HOChr10g0461291	AT1G15520.1	68.02	1407	441	5	100	4293	17	1423	0	1906
mRNA:Ha412HOChr10g0461311	AT1G15520.1	67.48	1402	448	5	109	4290	22	1423	0	1994
mRNA:Ha412HOChr10g0461341	AT1G52760.1	64.54	313	107	2	76	1014	22	330	4e-143	412
mRNA:Ha412HOChr10g0461391	AT1G15490.1	63.73	648	203	8	22	1899	7	644	0	727
mRNA:Ha412HOChr10g0461401	AT5G11470.1	50.96	157	71	3	97	549	27	183	1e-41	153
mRNA:Ha412HOChr10g0461421	AT5G11420.1	67.3	370	113	3	1	1104	1	364	0	532
mRNA:Ha412HOChr10g0461431	AT1G80230.1	81.52	92	17	0	136	411	63	154	7e-52	167
mRNA:Ha412HOChr10g0461451	AT3G15660.1	67.72	158	47	3	16	477	5	162	8e-69	210
mRNA:Ha412HOChr10g0461471	AT4G08460.1	46.85	143	76	0	124	552	44	186	9e-44	155
mRNA:Ha412HOChr10g0461491	AT3G15670.1	53.85	104	36	3	49	324	101	204	3e-18	78.6
mRNA:Ha412HOChr10g0461511	AT1G80210.1	65.55	299	101	2	1	891	82	380	1e-120	358
mRNA:Ha412HOChr10g0461521	AT3G06820.2	83.75	80	11	1	1	234	1	80	2e-40	139
mRNA:Ha412HOChr10g0461531	AT5G11280.1	46.15	156	75	2	103	561	37	186	1e-39	138
mRNA:Ha412HOChr10g0461541	AT3G26000.1	32.08	240	95	6	7	522	57	296	4e-28	110
mRNA:Ha412HOChr10g0461551	AT1G80170.1	55.56	414	182	2	88	1326	26	438	3e-172	495
mRNA:Ha412HOChr10g0461561	AT1G15390.1	76.47	204	48	0	157	768	64	267	3e-111	326
mRNA:Ha412HOChr10g0461591	AT3G15720.3	40.98	388	209	8	100	1248	17	389	1e-85	272
mRNA:Ha412HOChr10g0461601	AT3G15720.1	46.75	385	186	7	118	1257	20	390	3e-112	341
mRNA:Ha412HOChr10g0461611	AT5G62200.1	52.94	153	69	2	1	450	6	158	4e-54	173
mRNA:Ha412HOChr10g0461681	AT3G15730.1	77.65	810	180	1	1	2427	1	810	0	1366
mRNA:Ha412HOChr10g0461701	AT3G15800.1	71.81	337	94	1	70	1077	36	372	5e-168	480
mRNA:Ha412HOChr10g0461731	AT1G02630.1	51.66	391	177	3	46	1218	9	387	7e-146	424
mRNA:Ha412HOChr10g0461761	AT3G15810.1	65.22	184	64	0	4	555	19	202	7e-87	264
mRNA:Ha412HOChr10g0461871	AT2G25180.1	50	146	60	2	1	411	105	246	3e-35	130
mRNA:Ha412HOChr10g0461881	AT3G48170.1	68.75	160	49	1	73	552	41	199	1e-64	211
mRNA:Ha412HOChr10g0461921	AT3G15850.1	54.13	303	138	1	13	918	69	371	2e-123	363
mRNA:Ha412HOChr10g0461931	AT1G71770.1	24.81	129	87	2	1	363	302	428	8e-05	45.8
mRNA:Ha412HOChr10g0461961	AT3G15850.1	73.6	303	79	1	166	1071	68	370	2e-149	431
mRNA:Ha412HOChr10g0462011	AT1G52540.1	66.46	328	109	1	1	984	1	327	1e-156	449
mRNA:Ha412HOChr10g0462021	AT4G32250.1	58.35	593	227	8	1	1767	1	577	0	687
mRNA:Ha412HOChr10g0462031	AT5G32440.1	47.57	288	122	5	1	849	1	264	9e-70	220
mRNA:Ha412HOChr10g0462041	AT1G80030.1	70.02	437	124	2	172	1461	64	500	0	543
mRNA:Ha412HOChr10g0462071	AT3G15900.1	47.56	82	36	3	67	303	44	121	2e-15	69.7
mRNA:Ha412HOChr10g0462091	AT3G15930.1	54.94	617	275	2	43	1890	41	655	0	706
mRNA:Ha412HOChr10g0462101	AT5G53760.1	67.84	566	171	6	7	1683	9	570	0	713
mRNA:Ha412HOChr10g0462131	AT3G15360.1	66.39	122	38	1	199	555	70	191	4e-57	182
mRNA:Ha412HOChr10g0462141	AT3G15355.1	55.87	358	132	8	403	1440	229	572	2e-125	383
mRNA:Ha412HOChr10g0462151	AT1G53090.1	59.5	753	226	6	55	2106	52	794	0	828
mRNA:Ha412HOChr10g0462161	AT4G27480.1	65.86	413	130	3	70	1275	9	421	0	563
mRNA:Ha412HOChr10g0462201	AT5G45400.1	25.61	246	168	7	112	831	299	535	7e-17	82
mRNA:Ha412HOChr10g0462221	AT4G27480.1	62.17	415	133	2	64	1236	7	421	0	549
mRNA:Ha412HOChr10g0462261	AT1G53140.1	74.58	472	119	1	1	1416	1	471	0	743
mRNA:Ha412HOChr10g0462271	AT1G53140.1	54.86	350	120	8	1	945	471	817	3e-95	303
mRNA:Ha412HOChr10g0462281	AT3G15290.1	78.23	294	63	1	1	879	1	294	9e-169	474
mRNA:Ha412HOChr10g0462291	AT3G15260.1	75.35	288	70	1	1	861	1	288	1e-149	425
mRNA:Ha412HOChr10g0462321	AT5G53900.2	67.53	308	72	11	1	888	1	292	8e-131	382
mRNA:Ha412HOChr10g0462361	AT3G15220.1	60.98	692	238	10	34	2061	12	687	0	728
mRNA:Ha412HOChr10g0462371	AT3G15210.1	94.83	58	3	0	127	300	24	81	1e-22	93.2
mRNA:Ha412HOChr10g0462381	AT3G15190.1	77.98	109	21	1	199	516	77	185	2e-33	121
mRNA:Ha412HOChr10g0462391	AT4G36690.3	70.27	37	11	0	1	111	225	261	9e-12	60.1
mRNA:Ha412HOChr10g0462401	AT5G53950.1	57.79	263	79	4	277	969	13	275	3e-95	293
mRNA:Ha412HOChr10g0462411	AT2G39445.1	57.5	160	66	2	16	489	18	177	6e-55	175
mRNA:Ha412HOChr10g0462421	AT1G11260.1	66.92	517	168	2	1	1545	1	516	0	649
mRNA:Ha412HOChr10g0462491	AT5G53970.1	69.01	413	122	2	1	1230	1	410	0	582
mRNA:Ha412HOChr10g0462501	AT5G53970.1	90	50	5	0	155	6	213	262	3e-29	107
mRNA:Ha412HOChr10g0462521	AT3G15150.1	53.44	247	112	3	22	759	1	245	5e-91	273
mRNA:Ha412HOChr10g0462531	AT3G15115.1	63.64	44	12	1	712	831	296	339	2e-09	58.2
mRNA:Ha412HOChr10g0462541	AT3G15110.1	54.94	253	88	5	193	882	15	264	1e-75	236
mRNA:Ha412HOChr10g0462551	AT3G15095.1	39.94	323	125	10	22	900	48	331	7e-38	150
mRNA:Ha412HOChr10g0462591	AT3G15090.1	70.18	342	102	0	94	1119	25	366	1e-175	498
mRNA:Ha412HOChr10g0462611	AT3G18380.1	64.19	310	86	6	1	924	1	287	4e-107	337
mRNA:Ha412HOChr10g0462631	AT3G15080.1	69.16	227	60	4	16	678	19	241	2e-105	311
mRNA:Ha412HOChr10g0462641	AT4G17300.1	75.44	114	27	1	157	495	349	462	3e-49	169
mRNA:Ha412HOChr10g0462671	AT3G15070.1	36.14	415	216	11	307	1509	99	478	8e-52	186
mRNA:Ha412HOChr10g0462681	AT1G53200.1	31.43	544	327	16	265	1836	89	606	1e-67	235
mRNA:Ha412HOChr10g0462691	AT5G11180.2	31.57	792	480	17	112	2334	38	818	4e-124	402
mRNA:Ha412HOChr10g0462701	AT4G23180.1	47.59	664	315	9	73	2049	34	669	0	565
mRNA:Ha412HOChr10g0462751	AT4G05200.2	38.11	244	140	5	31	744	29	267	7e-36	137
mRNA:Ha412HOChr10g0462761	AT5G11180.1	32.76	348	201	10	46	996	457	802	1e-48	177
mRNA:Ha412HOChr10g0462821	AT2G29120.1	30.89	819	519	14	136	2484	41	848	6e-124	400
mRNA:Ha412HOChr10g0462831	AT2G17260.1	40.79	228	134	1	298	981	541	767	6e-48	175
mRNA:Ha412HOChr10g0462901	AT5G27100.1	28.47	850	520	20	130	2475	34	863	1e-92	315
mRNA:Ha412HOChr10g0462941	AT1G53210.1	36.57	391	229	5	79	1245	33	406	3e-67	234
mRNA:Ha412HOChr10g0462951	AT1G53210.1	36.67	390	232	4	79	1236	26	404	4e-72	248
mRNA:Ha412HOChr10g0463011	AT1G53210.1	63.67	567	181	3	55	1680	19	585	0	652
mRNA:Ha412HOChr10g0463031	AT1G53210.1	64.76	454	159	1	1	1359	132	585	0	555
mRNA:Ha412HOChr10g0463061	AT3G15050.1	54.09	159	70	1	253	720	71	229	4e-50	169
mRNA:Ha412HOChr10g0463071	AT3G15030.1	50.52	386	149	14	106	1173	29	402	4e-75	243
mRNA:Ha412HOChr10g0463111	AT1G53240.1	84.84	343	49	2	1	1029	2	341	0	566
mRNA:Ha412HOChr10g0463131	AT5G50860.1	78.66	164	28	1	49	519	119	282	5e-84	263
mRNA:Ha412HOChr10g0463151	AT3G15000.1	71.97	239	54	2	1	684	1	237	7e-94	292
mRNA:Ha412HOChr10g0463181	AT3G14980.1	58.12	499	201	6	1519	3015	541	1031	0	600
mRNA:Ha412HOChr10g0463191	AT4G31080.1	59.32	322	122	6	58	999	35	355	7e-116	350
mRNA:Ha412HOChr10g0463201	AT1G16890.2	99.35	153	1	0	1	459	1	153	1e-109	313
mRNA:Ha412HOChr10g0463211	AT3G14940.1	83.73	959	153	3	10	2877	10	968	0	1662
mRNA:Ha412HOChr10g0463221	AT3G58680.1	78.87	142	27	1	1	417	1	142	1e-66	202
mRNA:Ha412HOChr10g0463231	AT1G53320.1	64.14	396	113	3	1	1152	1	379	0	512
mRNA:Ha412HOChr10g0463241	AT1G77620.1	31.8	1195	564	36	322	3492	49	1130	2e-121	407
mRNA:Ha412HOChr10g0463291	AT4G16195.1	36.17	94	49	2	154	414	50	139	9e-13	63.5
mRNA:Ha412HOChr10g0463301	AT3G14870.1	50.78	451	200	8	13	1305	18	466	1e-136	405
mRNA:Ha412HOChr10g0463311	AT4G16195.1	37.5	72	42	1	127	333	45	116	4e-10	55.8
mRNA:Ha412HOChr10g0463341	AT4G16195.1	37.5	72	42	1	127	333	45	116	1e-09	54.7
mRNA:Ha412HOChr10g0463351	AT3G14830.1	60	485	180	4	1	1440	1	476	0	569
mRNA:Ha412HOChr10g0463361	AT1G53430.1	61.95	975	347	11	49	2925	14	980	0	1115
mRNA:Ha412HOChr10g0463371	AT2G34070.1	49.23	65	33	0	61	255	56	120	9e-23	90.9
mRNA:Ha412HOChr10g0463381	AT3G14850.2	60.08	263	102	2	1	786	94	354	1e-113	335
mRNA:Ha412HOChr10g0463391	AT1G78710.1	51.46	342	153	8	40	1047	23	357	2e-122	362
mRNA:Ha412HOChr10g0463411	AT1G78600.1	45.11	317	104	8	4	807	1	296	6e-70	221
mRNA:Ha412HOChr10g0463421	AT1G78560.1	67.99	403	118	5	16	1218	7	400	3e-164	472
mRNA:Ha412HOChr10g0463431	AT1G17040.1	43.44	709	306	14	4	2067	3	637	0	538
mRNA:Ha412HOChr10g0463441	AT2G30920.1	75.83	240	58	0	181	900	76	315	1e-142	410
mRNA:Ha412HOChr10g0463451	AT1G78510.1	66.59	431	105	6	4	1254	1	406	0	543
mRNA:Ha412HOChr10g0463461	AT1G53140.1	66.35	844	213	10	7	2421	6	817	0	1055
mRNA:Ha412HOChr10g0463471	AT3G14690.1	51.02	488	226	6	85	1524	30	512	7e-170	494
mRNA:Ha412HOChr10g0463481	AT1G53560.1	64.71	85	30	0	169	423	61	145	4e-24	94
mRNA:Ha412HOChr10g0463501	AT1G53580.1	82.3	243	43	0	145	873	51	293	2e-142	407
mRNA:Ha412HOChr10g0463521	AT1G53590.1	56.26	631	245	9	70	1938	21	628	0	686
mRNA:Ha412HOChr10g0463531	AT3G14590.1	77.14	35	8	0	131	27	32	66	3e-14	66.6
mRNA:Ha412HOChr10g0463541	AT1G53600.1	56.69	665	288	0	124	2118	50	714	0	749
mRNA:Ha412HOChr10g0463561	AT1G17100.1	64.8	196	66	2	94	672	35	230	5e-91	271
mRNA:Ha412HOChr10g0463571	AT1G77120.1	70	30	9	0	1	90	256	285	8e-06	42.4
mRNA:Ha412HOChr10g0463581	AT2G14560.3	31.47	197	118	7	667	1233	60	247	4e-18	84.7
mRNA:Ha412HOChr10g0463601	AT1G30040.1	55.94	320	132	2	112	1056	16	331	4e-130	380
mRNA:Ha412HOChr10g0463661	AT1G75540.1	50.22	229	96	7	1	648	1	224	2e-54	182
mRNA:Ha412HOChr10g0463671	AT1G05200.1	65.41	876	290	5	163	2778	64	930	0	1149
mRNA:Ha412HOChr10g0463711	AT3G12930.1	60.09	218	78	4	7	651	24	235	3e-84	254
mRNA:Ha412HOChr10g0463721	AT1G05190.1	76.64	214	48	2	1	636	1	214	2e-116	336
mRNA:Ha412HOChr10g0463731	AT5G54850.1	40.62	64	32	2	268	459	141	198	1e-07	49.3
mRNA:Ha412HOChr10g0463741	AT5G54850.1	40.62	64	32	2	255	64	141	198	1e-07	48.9
mRNA:Ha412HOChr10g0463781	AT5G47580.1	58.93	112	46	0	31	366	17	128	9e-39	142
mRNA:Ha412HOChr10g0463791	AT3G18610.2	41.1	73	41	1	166	384	423	493	2e-10	58.5
mRNA:Ha412HOChr10g0463801	AT5G47580.1	37.62	731	413	12	142	2271	15	723	1e-137	428
mRNA:Ha412HOChr10g0463811	AT2G31740.1	40.68	59	30	1	109	285	188	241	2e-08	47
mRNA:Ha412HOChr10g0463871	AT5G47580.1	37.93	725	415	10	49	2169	16	723	7e-128	402
mRNA:Ha412HOChr10g0463901	AT5G42570.1	36.7	218	136	1	61	708	1	218	1e-48	163
mRNA:Ha412HOChr10g0463931	AT1G62280.1	54.17	360	158	3	94	1167	7	361	6e-113	340
mRNA:Ha412HOChr10g0463951	AT1G62300.1	49.02	461	168	12	172	1368	83	538	4e-82	268
mRNA:Ha412HOChr10g0463971	AT3G17760.1	68.99	129	39	1	10	393	320	448	2e-57	190
mRNA:Ha412HOChr10g0464001	AT1G10390.1	38.52	257	88	9	28	588	675	931	6e-41	151
mRNA:Ha412HOChr10g0464011	AT1G10330.1	50.11	455	217	4	40	1404	22	466	3e-153	449
mRNA:Ha412HOChr10g0464031	AT2G32640.1	66.5	591	186	3	1	1755	1	585	0	724
mRNA:Ha412HOChr10g0464061	AT2G05760.1	84.81	520	78	1	1	1557	1	520	0	839
mRNA:Ha412HOChr10g0464081	AT1G76810.1	77.4	593	131	3	748	2523	703	1293	0	915
mRNA:Ha412HOChr10g0464091	AT1G76720.1	52.53	99	13	1	339	43	756	820	2e-23	96.7
mRNA:Ha412HOChr10g0464121	AT5G62670.1	51	100	20	2	4	303	495	565	8e-19	83.2
mRNA:Ha412HOChr10g0464131	AT2G32980.1	72.63	285	59	3	16	813	4	288	1e-142	407
mRNA:Ha412HOChr10g0464141	AT2G32970.2	54.04	359	159	2	727	1803	326	678	1e-124	388
mRNA:Ha412HOChr10g0464161	AT2G05790.1	71.05	456	123	4	58	1410	21	472	0	672
mRNA:Ha412HOChr10g0464171	AT3G13580.1	84.65	241	37	0	13	735	4	244	9e-141	399
mRNA:Ha412HOChr10g0464181	AT5G60990.1	79.95	389	66	1	1	1131	1	389	0	640
mRNA:Ha412HOChr10g0464201	AT2G05810.1	55.47	539	233	5	91	1686	41	579	8e-171	501
mRNA:Ha412HOChr10g0464221	AT1G62370.1	38.64	176	83	7	10	477	33	203	5e-19	82
mRNA:Ha412HOChr10g0464261	AT1G05010.1	75.24	307	73	2	1	912	1	307	1e-159	453
mRNA:Ha412HOChr10g0464281	AT1G79930.2	64.16	413	111	5	58	1185	199	611	1e-160	476
mRNA:Ha412HOChr10g0464301	AT1G05010.1	72.73	33	9	0	116	18	1	33	2e-11	58.5
mRNA:Ha412HOChr10g0464311	AT1G05010.1	75.65	308	72	2	1	915	1	308	1e-161	458
mRNA:Ha412HOChr10g0464321	AT2G32950.1	68.82	680	200	4	1	2022	1	674	0	941
mRNA:Ha412HOChr10g0464341	AT2G46700.1	84.91	106	16	0	46	363	226	331	1e-58	194
mRNA:Ha412HOChr10g0464351	AT1G50640.1	75	76	16	1	25	252	13	85	2e-22	92.8
mRNA:Ha412HOChr10g0464371	AT3G21670.1	50.52	192	90	3	13	576	326	516	2e-50	174
mRNA:Ha412HOChr10g0464391	AT1G12370.3	73.24	71	18	1	1	213	34	103	4e-31	115
mRNA:Ha412HOChr10g0464421	AT2G32300.1	34.13	126	78	3	22	393	7	129	3e-21	87.8
mRNA:Ha412HOChr10g0464441	AT4G16195.1	33.33	99	59	2	97	384	45	139	1e-11	60.1
mRNA:Ha412HOChr10g0464501	AT1G12030.1	45.3	181	89	4	367	903	109	281	3e-44	156
mRNA:Ha412HOChr10g0464521	AT2G04550.1	60.64	249	87	4	1	735	1	242	5e-96	287
mRNA:Ha412HOChr10g0464571	AT4G16760.1	43.48	69	16	2	1	138	105	173	3e-09	54.7
mRNA:Ha412HOChr10g0464581	AT3G07890.1	83.67	392	58	2	1	1158	1	392	0	688
mRNA:Ha412HOChr10g0464591	AT2G04740.1	71.64	550	149	3	49	1698	29	571	0	828
mRNA:Ha412HOChr10g0464621	AT5G35700.1	73.65	630	162	2	1	1887	1	627	0	946
mRNA:Ha412HOChr10g0464651	AT1G11340.1	48.3	412	210	3	58	1287	16	426	6e-141	428
mRNA:Ha412HOChr11g0495141	AT4G26450.1	27.96	651	324	22	160	1797	82	692	5e-35	141
mRNA:Ha412HOChr11g0495171	AT1G55620.2	64.52	747	215	10	46	2157	34	773	0	739
mRNA:Ha412HOChr11g0495181	AT5G56270.1	47.25	637	268	21	247	2022	72	685	1e-139	429
mRNA:Ha412HOChr11g0495201	AT1G55610.1	61.73	1189	407	11	49	3564	9	1166	0	1314
mRNA:Ha412HOChr11g0495211	AT5G11850.1	76.54	81	19	0	1	243	247	327	3e-38	139
mRNA:Ha412HOChr11g0495221	AT5G56260.1	79.52	166	34	0	1	498	1	166	7e-81	241
mRNA:Ha412HOChr11g0495241	AT5G56260.1	84.81	79	12	0	237	1	67	145	3e-28	102
mRNA:Ha412HOChr11g0495251	AT3G08650.2	92.31	39	3	0	1	117	187	225	5e-16	72.4
mRNA:Ha412HOChr11g0495281	AT1G55590.1	49.07	591	272	9	163	1869	19	602	2e-141	429
mRNA:Ha412HOChr11g0495291	AT1G55590.1	49.08	271	104	4	22	738	295	563	1e-65	218
mRNA:Ha412HOChr11g0495301	AT5G60620.1	84.27	375	58	1	46	1167	2	376	0	662
mRNA:Ha412HOChr11g0495311	AT1G16220.1	61.24	436	153	6	97	1365	49	481	3e-175	506
mRNA:Ha412HOChr11g0495321	AT5G64150.1	61.23	325	123	2	133	1098	52	376	1e-106	322
mRNA:Ha412HOChr11g0495361	AT1G79050.1	80.4	398	75	2	25	1209	17	414	0	615
mRNA:Ha412HOChr12g0545571	AT3G11810.1	38.75	240	123	4	256	912	107	343	1e-34	131
mRNA:Ha412HOChr12g0545581	AT1G69420.1	59.9	616	196	13	1	1758	1	595	0	612
mRNA:Ha412HOChr12g0545591	AT5G28680.1	38.54	301	134	4	196	951	508	806	2e-53	194
mRNA:Ha412HOChr12g0545601	AT3G23510.1	60.59	850	318	7	1	2505	1	848	0	1055
mRNA:Ha412HOChr12g0545611	AT3G23530.1	63.64	44	16	0	162	31	29	72	2e-11	59.3
mRNA:Ha412HOChr12g0545631	AT3G23510.1	60.71	850	317	7	1	2505	1	848	0	1040
mRNA:Ha412HOChr12g0545651	AT3G08590.1	72.95	122	33	0	1	366	79	200	3e-51	179
mRNA:Ha412HOChr12g0545691	AT3G23510.1	68.75	32	10	0	1	96	27	58	2e-09	53.9
mRNA:Ha412HOChr12g0545711	AT3G23530.1	60.4	101	40	0	1	303	300	400	1e-37	137
mRNA:Ha412HOChr12g0545741	AT5G36930.1	42.92	212	113	5	178	801	12	219	3e-52	186
mRNA:Ha412HOChr12g0545781	AT1G56520.1	29.25	212	133	4	121	732	624	826	2e-09	60.5
mRNA:Ha412HOChr12g0545811	AT3G23470.1	60.25	400	144	3	1	1158	56	454	2e-179	512
mRNA:Ha412HOChr12g0545831	AT3G23530.1	58.23	158	64	2	4	474	244	400	1e-59	200
mRNA:Ha412HOChr12g0545841	AT3G23480.2	40.96	293	90	5	22	663	14	302	2e-59	198
mRNA:Ha412HOChr12g0545871	AT1G13950.1	82.61	161	25	2	1	483	1	158	9e-76	227
mRNA:Ha412HOChr12g0545881	AT1G69400.1	46.84	316	162	4	1	936	1	314	2e-97	295
mRNA:Ha412HOChr12g0545901	AT1G69390.1	55.17	232	93	5	1	675	1	228	6e-72	223
mRNA:Ha412HOChr12g0545911	AT1G69390.1	70.91	110	29	2	399	70	122	228	5e-46	152
mRNA:Ha412HOChr12g0545921	AT3G06120.1	66.67	192	55	2	1	549	1	192	8e-64	199
mRNA:Ha412HOChr12g0545931	AT2G30780.1	47.55	408	212	2	208	1428	28	434	9e-137	407
mRNA:Ha412HOChr12g0545951	AT1G13940.1	36.23	276	140	8	1	777	1	257	1e-33	140
mRNA:Ha412HOChr12g0545961	AT1G76130.1	60	45	16	1	4	132	315	359	2e-13	64.7
mRNA:Ha412HOChr16g0754371	AT5G17530.2	61.21	281	57	3	1	690	124	403	1e-101	311
mRNA:Ha412HOChr16g0754381	AT1G74780.1	56.27	526	203	7	7	1503	5	530	0	530
mRNA:Ha412HOChr16g0754391	AT1G74780.1	56.65	526	201	7	7	1503	5	530	0	527
mRNA:Ha412HOChr16g0754401	AT1G74780.1	56.76	525	199	5	7	1497	5	529	0	535
mRNA:Ha412HOChr16g0760821	AT1G75170.1	68.61	274	85	1	7	828	1	273	2e-142	407
mRNA:Ha412HOChr16g0760851	AT5G42760.1	66.99	309	102	0	40	966	32	340	1e-147	424
mRNA:Ha412HOChr16g0760861	AT5G42765.1	62.94	170	60	2	193	699	62	229	2e-67	211
mRNA:Ha412HOChr16g0760871	AT2G16250.1	46.8	812	367	9	121	2370	36	844	0	650
mRNA:Ha412HOChr16g0760941	AT5G60910.1	69.09	165	51	0	1	495	1	165	3e-58	188
mRNA:Ha412HOChr16g0760961	AT5G58730.1	63.64	88	32	0	106	369	208	295	6e-34	124
mRNA:Ha412HOChr16g0760981	AT4G19710.2	76.52	873	194	3	100	2709	52	916	0	1357
mRNA:Ha412HOChr16g0761011	AT4G36550.1	42.44	172	97	1	43	558	12	181	5e-36	144
mRNA:Ha412HOChr16g0761051	AT1G03940.1	33.05	475	268	16	25	1347	10	468	1e-66	224
mRNA:Ha412HOChr16g0761111	AT5G39090.1	33.55	456	279	15	13	1338	3	448	2e-70	234
mRNA:Ha412HOChr16g0761141	AT1G19530.1	37.39	115	65	3	1	342	1	109	1e-09	53.1
mRNA:Ha412HOChr16g0761171	AT5G39090.1	33.33	456	280	15	13	1338	3	448	1e-67	226
mRNA:Ha412HOChr16g0761211	AT5G19580.1	44.61	538	276	8	145	1734	70	593	8e-146	438
mRNA:Ha412HOChr16g0761271	AT5G56040.2	43.24	74	40	1	40	261	491	562	3e-09	57
mRNA:Ha412HOChr16g0761291	AT2G20080.2	42.4	125	50	4	88	438	41	151	1e-14	68.2
mRNA:Ha412HOChr16g0761371	AT3G21360.1	56.13	326	134	5	139	1098	8	330	6e-112	334
mRNA:Ha412HOChr16g0761381	AT2G14110.1	79.38	160	33	0	1	480	1	160	5e-96	280
mRNA:Ha412HOChr16g0761411	AT4G37850.1	43.94	198	86	4	286	810	133	328	3e-39	142
mRNA:Ha412HOChr16g0761441	AT5G64500.1	64.3	507	152	6	1	1503	1	484	0	603
mRNA:Ha412HOChr16g0761451	AT4G04850.2	72.04	726	192	6	22	2175	16	738	0	768
mRNA:Ha412HOChr16g0761471	AT4G21860.1	77.4	146	28	2	148	570	54	199	3e-80	241
mRNA:Ha412HOChr16g0761481	AT5G64440.1	63.44	610	218	4	22	1851	1	605	0	748
mRNA:Ha412HOChr16g0761521	AT5G64440.1	60	600	226	6	10	1773	6	603	0	652
mRNA:Ha412HOChr16g0761551	AT2G04305.1	73.11	424	100	2	25	1296	25	434	0	602
mRNA:Ha412HOChr16g0761561	AT5G09620.2	54.49	167	50	6	1	435	1	163	5e-47	169
mRNA:Ha412HOChr16g0761571	AT2G14520.2	77.94	417	85	2	1	1230	1	417	0	598
mRNA:Ha412HOChr16g0761581	AT4G15900.1	85	20	3	0	1	60	461	480	4e-06	44.3
mRNA:Ha412HOChr16g0761591	AT3G19690.1	54.72	159	69	2	16	486	4	161	1e-60	189
mRNA:Ha412HOChr16g0761601	AT3G19690.1	54.72	159	69	2	16	486	4	161	1e-60	189
mRNA:Ha412HOChr16g0761611	AT2G22795.1	53.33	75	35	0	1	225	1	75	5e-20	91.7
mRNA:Ha412HOChr16g0761631	AT1G10020.1	47	466	185	13	1	1236	1	458	2e-99	308
mRNA:Ha412HOChr16g0761641	AT5G49630.1	64.73	465	156	4	4	1377	17	480	0	612
mRNA:Ha412HOChr16g0761651	AT1G58360.1	52.38	504	208	4	4	1494	5	483	0	521
mRNA:Ha412HOChr16g0761661	AT4G33780.1	56.65	173	70	2	97	600	31	203	8e-52	169
mRNA:Ha412HOChr16g0761671	AT4G33800.1	37.34	158	81	6	49	480	12	165	5e-06	45.1
mRNA:Ha412HOChr16g0761691	AT1G07120.1	50.61	407	171	6	1	1179	2	392	2e-131	387
mRNA:Ha412HOChr16g0761761	AT1G49980.4	60.8	653	236	7	55	1974	19	664	0	759
mRNA:Ha412HOChr16g0761781	AT1G16920.1	57.42	209	87	1	106	732	5	211	2e-71	231
mRNA:Ha412HOChr16g0761791	AT2G14835.1	62.73	330	94	6	1	906	1	329	2e-142	410
mRNA:Ha412HOChr16g0761801	AT1G49970.1	74.92	327	80	1	151	1125	44	370	9e-164	469
mRNA:Ha412HOChr16g0761831	AT2G44680.1	59.09	44	16	1	13	144	23	64	1e-08	50.8
mRNA:Ha412HOChr16g0761851	AT1G27730.1	49.27	205	64	8	61	621	37	219	7e-41	142
mRNA:Ha412HOChr16g0761891	AT5G67420.1	71.43	133	33	1	1	384	1	133	1e-62	199
mRNA:Ha412HOChr16g0761901	AT1G49890.1	47.43	584	251	13	202	1836	83	649	3e-113	357
mRNA:Ha412HOChr16g0761921	AT3G43980.1	92.86	56	4	0	1	168	1	56	1e-32	109
mRNA:Ha412HOChr16g0761931	AT2G14860.1	76.57	175	41	0	238	762	72	246	2e-101	300
mRNA:Ha412HOChr16g0761961	AT1G49850.1	44.44	81	39	1	538	780	173	247	2e-17	79.7
mRNA:Ha412HOChr16g0762001	AT3G19540.1	66.94	490	126	7	1	1377	1	485	0	643
mRNA:Ha412HOChr16g0762171	AT4G18425.1	60.3	199	78	1	79	672	15	213	5e-84	253
mRNA:Ha412HOChr16g0762201	AT4G18425.1	62.37	194	72	1	34	612	20	213	1e-86	259
mRNA:Ha412HOChr16g0762221	AT4G34230.1	80.62	356	69	0	1	1068	1	356	1e-171	487
mRNA:Ha412HOChr16g0762231	AT2G15240.1	76	250	57	1	1	741	1	250	7e-127	364
mRNA:Ha412HOChr16g0762301	AT3G19460.1	53.4	191	82	1	217	789	14	197	7e-53	174
mRNA:Ha412HOChr16g0762331	AT4G34220.1	37.52	501	214	9	73	1284	26	524	6e-73	247
mRNA:Ha412HOChr16g0762341	AT4G37250.1	47.42	213	88	6	40	615	542	751	2e-51	179
mRNA:Ha412HOChr16g0762351	AT4G34200.1	85.85	544	77	0	166	1797	60	603	0	884
mRNA:Ha412HOChr16g0762361	AT3G19490.1	80.45	532	96	4	118	1710	52	576	0	750
mRNA:Ha412HOChr16g0762371	AT3G19430.2	61.09	257	94	2	4	756	326	582	8e-111	335
mRNA:Ha412HOChr16g0762401	AT3G19430.1	62.15	288	103	2	1036	1881	272	559	2e-124	384
mRNA:Ha412HOChr16g0762421	AT2G37025.1	62.07	29	11	0	188	274	297	325	3e-06	45.8
mRNA:Ha412HOChr16g0762531	AT3G19430.2	61.87	257	92	2	4	756	326	582	2e-113	342
mRNA:Ha412HOChr16g0762601	AT3G19430.1	61.87	257	92	2	4	756	303	559	3e-114	343
mRNA:Ha412HOChr16g0762611	AT3G19430.2	60.7	257	95	2	4	756	326	582	7e-112	338
mRNA:Ha412HOChr16g0762631	AT3G19430.2	59.33	300	114	4	382	1263	285	582	4e-128	386
mRNA:Ha412HOChr16g0762661	AT3G19430.1	59	300	116	2	1108	1989	261	559	6e-115	360
mRNA:Ha412HOChr16g0762701	AT3G19430.1	58.17	306	119	5	355	1254	257	559	7e-124	375
mRNA:Ha412HOChr16g0762711	AT4G31980.1	30.91	385	234	9	145	1272	295	656	2e-48	177
mRNA:Ha412HOChr16g0762761	AT5G67260.1	51.84	299	121	7	154	1023	64	348	1e-92	285
mRNA:Ha412HOChr16g0762771	AT4G34150.1	69.35	124	38	0	13	384	6	129	3e-58	189
mRNA:Ha412HOChr16g0762801	AT4G34100.1	72.06	68	18	1	154	354	897	964	1e-23	93.6
mRNA:Ha412HOChr16g0762851	AT4G34100.2	68.18	330	57	5	85	1032	56	351	6e-137	432
mRNA:Ha412HOChr16g0762861	AT5G23880.1	80.65	31	6	0	220	312	106	136	6e-14	54.3
mRNA:Ha412HOChr16g0762871	AT3G49200.1	33.82	476	259	12	13	1284	26	497	9e-74	243
mRNA:Ha412HOChr16g0762901	AT5G53390.1	32.78	485	288	11	7	1374	11	486	3e-79	258
mRNA:Ha412HOChr16g0762971	AT4G34040.1	46.65	358	144	6	826	1818	328	665	4e-79	267
mRNA:Ha412HOChr16g0762981	AT1G49780.1	62.17	423	149	5	1	1245	1	420	1e-166	480
mRNA:Ha412HOChr16g0762991	AT1G49780.1	45.56	90	44	2	263	3	137	224	4e-08	51.2
mRNA:Ha412HOChr16g0763031	AT1G49740.1	67.56	336	109	0	232	1239	24	359	6e-180	512
mRNA:Ha412HOChr16g0763051	AT3G19300.1	69.17	266	78	2	901	1695	390	652	5e-115	360
mRNA:Ha412HOChr16g0763061	AT2G15560.1	54.27	457	164	11	13	1275	13	460	6e-157	458
mRNA:Ha412HOChr16g0763091	AT4G34030.1	73.48	592	145	4	1	1755	1	587	0	843
mRNA:Ha412HOChr16g0763121	AT1G45249.1	45.1	408	192	10	286	1449	21	416	6e-64	216
mRNA:Ha412HOChr16g0763161	AT4G33985.1	44.97	149	69	4	40	480	15	152	3e-29	108
mRNA:Ha412HOChr16g0763171	AT2G15620.1	74.37	593	139	2	1	1770	1	583	0	860
mRNA:Ha412HOChr16g0763201	AT3G19240.1	75.13	575	128	8	202	1911	83	647	0	866
mRNA:Ha412HOChr16g0763211	AT3G19230.1	53.51	484	223	2	61	1509	18	500	2e-169	493
mRNA:Ha412HOChr16g0763251	AT1G49670.1	70.5	634	182	2	1	1902	1	629	0	946
mRNA:Ha412HOChr16g0763261	AT5G42700.1	41.86	129	74	1	163	546	91	219	4e-25	103
mRNA:Ha412HOChr16g0763271	AT3G19184.2	56.36	110	48	0	97	426	112	221	7e-35	132
mRNA:Ha412HOChr16g0763291	AT2G15695.1	57.87	394	148	6	91	1227	30	420	2e-158	457
mRNA:Ha412HOChr16g0763321	AT1G49620.1	42.74	117	57	2	301	651	89	195	6e-21	88.6
mRNA:Ha412HOChr16g0763331	AT4G30080.1	63.87	119	43	0	238	594	270	388	9e-42	150
mRNA:Ha412HOChr16g0763451	AT4G40050.2	55.77	52	23	0	147	302	284	335	8e-16	53.1
mRNA:Ha412HOChr16g0763461	AT3G18520.1	59.71	139	28	2	1	354	284	415	5e-46	160
mRNA:Ha412HOChr16g0763551	AT1G50240.2	45.78	83	44	1	64	309	1237	1319	3e-17	78.6
mRNA:Ha412HOChr16g0763571	AT5G40230.1	33.33	66	44	0	25	222	14	79	2e-09	55.1
mRNA:Ha412HOChr16g0763581	AT5G40230.1	49.44	89	44	1	34	300	279	366	2e-23	93.6
mRNA:Ha412HOChr16g0763621	AT3G19130.1	67.65	306	91	3	277	1182	101	402	5e-141	415
mRNA:Ha412HOChr16g0763631	AT5G19180.1	75.29	429	104	2	67	1347	26	454	0	635
mRNA:Ha412HOChr16g0763641	AT1G25350.1	77.74	786	167	2	7	2340	10	795	0	1225
mRNA:Ha412HOChr16g0763651	AT2G15760.1	43.5	223	99	7	217	804	75	297	7e-31	119
mRNA:Ha412HOChr16g0763701	AT4G33945.1	55.72	463	196	4	22	1386	3	464	5e-160	466
mRNA:Ha412HOChr16g0763711	AT2G15790.1	67.22	360	118	0	1	1080	1	360	1e-155	446
mRNA:Ha412HOChr16g0763721	AT1G29760.1	43.84	73	38	2	268	483	450	520	3e-11	62.4
mRNA:Ha412HOChr16g0763741	AT2G26520.1	45.76	59	32	0	73	249	26	84	1e-15	70.9
mRNA:Ha412HOChr16g0763771	AT1G67290.1	45.52	536	267	9	151	1734	96	614	1e-142	431
mRNA:Ha412HOChr16g0763781	AT5G19580.1	42.5	560	294	9	142	1803	56	593	7e-142	429
mRNA:Ha412HOChr16g0763791	AT3G47950.1	53.75	80	27	3	106	333	420	493	1e-15	74.3
mRNA:Ha412HOChr16g0763811	AT4G28850.1	51.82	110	52	1	1	327	183	292	3e-35	125
mRNA:Ha412HOChr16g0763821	AT4G28850.1	58.13	289	117	2	16	879	7	292	4e-127	369
mRNA:Ha412HOChr16g0763841	AT5G59570.1	44.59	148	53	4	58	414	25	172	1e-28	108
mRNA:Ha412HOChr16g0763851	AT4G28850.1	59.03	288	115	2	16	876	7	292	1e-128	372
mRNA:Ha412HOChr16g0763861	AT4G28880.1	77.81	374	78	3	1	1116	1	371	0	586
mRNA:Ha412HOChr16g0763881	AT2G20050.1	67.39	1101	320	12	1	3207	1	1094	0	1401
mRNA:Ha412HOChr16g0763921	AT1G77210.1	71.83	504	141	1	1	1509	1	504	0	756
mRNA:Ha412HOChr16g0763951	AT3G14470.1	35.81	391	227	8	1	1128	4	385	2e-64	224
mRNA:Ha412HOChr16g0763961	AT2G44970.3	58.76	354	129	4	517	1575	141	478	1e-145	432
mRNA:Ha412HOChr16g0763981	AT4G32800.1	75.79	95	23	0	94	378	8	102	2e-45	154
mRNA:Ha412HOChr16g0763991	AT4G02750.1	35.87	750	416	7	13	2085	38	781	1e-164	497
mRNA:Ha412HOChr16g0764011	AT3G14130.1	67.39	46	15	0	106	243	106	151	3e-15	70.9
mRNA:Ha412HOChr16g0764021	AT2G25800.1	56.78	944	383	12	28	2808	41	976	0	1031
mRNA:Ha412HOChr16g0764031	AT5G19690.1	85.2	743	99	4	46	2247	15	755	0	1158
mRNA:Ha412HOChr16g0764041	AT1G77170.1	54.07	455	196	2	127	1482	20	464	0	538
mRNA:Ha412HOChr16g0764051	AT4G26780.1	71.14	149	43	0	466	912	165	313	9e-74	234
mRNA:Ha412HOChr16g0764061	AT3G18485.1	44.86	370	165	5	13	1113	46	379	5e-91	283
mRNA:Ha412HOChr16g0764081	AT2G32600.1	50	42	21	0	40	165	67	108	5e-05	40.8
mRNA:Ha412HOChr16g0764111	AT2G19930.2	48.07	857	391	18	676	3195	136	955	0	723
mRNA:Ha412HOChr16g0764131	AT4G11060.1	70.15	201	51	3	4	579	1	201	5e-98	287
mRNA:Ha412HOChr16g0764181	AT5G25930.1	52.62	975	440	8	76	2979	26	985	0	886
mRNA:Ha412HOChr16g0764201	AT5G25930.1	52.41	956	439	8	109	2952	33	980	0	894
mRNA:Ha412HOChr16g0764251	AT2G37410.1	65.71	245	55	3	1	654	1	243	5e-79	241
mRNA:Ha412HOChr16g0764261	AT1G60660.1	62.18	119	39	2	7	345	2	120	8e-44	143
mRNA:Ha412HOChr16g0764271	AT1G35190.1	70.4	321	94	1	16	978	8	327	2e-166	471
mRNA:Ha412HOChr16g0764291	AT1G79750.1	78.39	583	125	1	1	1749	65	646	0	972
mRNA:Ha412HOChr16g0764311	AT5G48500.1	44.67	150	68	5	13	429	12	157	5e-23	91.7
mRNA:Ha412HOChr16g0764411	AT3G29670.1	34.61	471	264	17	25	1368	2	451	4e-72	238
mRNA:Ha412HOChr16g0764431	AT1G21270.1	36.51	315	176	12	124	1053	26	321	2e-52	187
mRNA:Ha412HOChr16g0764471	AT1G67120.1	45.31	64	34	1	28	216	3759	3822	3e-13	60.8
mRNA:Ha412HOChr16g0764481	AT5G22780.1	66.67	33	11	0	214	312	811	843	6e-07	47.8
mRNA:Ha412HOChr16g0764541	AT1G21270.1	45.16	702	350	18	133	2193	29	710	0	571
mRNA:Ha412HOChr16g0764561	AT4G26700.3	75.97	129	31	0	52	438	166	294	3e-65	212
mRNA:Ha412HOChr16g0764591	AT1G21250.1	43.9	729	363	20	169	2316	27	722	0	575
mRNA:Ha412HOChr16g0764601	AT1G07630.1	82.41	108	19	0	4	327	516	623	9e-59	194
mRNA:Ha412HOChr16g0764611	AT1G69730.1	63.64	33	12	0	133	231	31	63	1e-10	60.1
mRNA:Ha412HOChr16g0764621	AT1G21250.1	47.24	580	284	13	7	1722	138	703	4e-167	498
mRNA:Ha412HOChr16g0764641	AT3G51800.3	83.1	355	57	3	4	1068	3	354	0	573
mRNA:Ha412HOChr16g0764651	AT3G08960.1	71.43	1008	278	4	7	3000	2	1009	0	1462
mRNA:Ha412HOChr16g0764681	AT3G08970.1	60.58	378	137	4	613	1725	200	572	1e-153	457
mRNA:Ha412HOChr16g0764691	AT5G01310.1	61.6	698	234	7	28	2031	15	708	0	862
mRNA:Ha412HOChr16g0764721	AT5G07850.1	48.46	456	220	6	4	1344	4	453	4e-155	452
mRNA:Ha412HOChr16g0764761	AT5G44730.1	78.57	252	52	2	1	753	3	253	2e-150	425
mRNA:Ha412HOChr16g0764771	AT3G22110.1	88.84	224	25	0	1	672	25	248	1e-138	393
mRNA:Ha412HOChr16g0764791	AT5G01520.1	72.8	239	64	1	1	714	1	239	7e-106	310
mRNA:Ha412HOChr16g0764811	AT2G40070.1	31.16	568	249	20	10	1371	15	554	2e-38	148
mRNA:Ha412HOChr16g0764831	AT3G50150.1	31.75	189	112	3	127	687	329	502	3e-26	107
mRNA:Ha412HOChr16g0764841	AT5G05800.1	35.05	97	62	1	52	342	2	97	7e-18	80.1
mRNA:Ha412HOChr16g0764871	AT5G11290.2	27.93	444	276	10	1	1275	1	419	8e-45	164
mRNA:Ha412HOChr16g0764931	AT2G38100.2	40.82	49	29	0	149	3	5	53	3e-05	41.2
mRNA:Ha412HOChr16g0764941	AT2G38100.2	34.15	328	160	8	1	915	2	296	3e-42	155
mRNA:Ha412HOChr16g0764961	AT2G38100.3	36.75	498	268	12	1	1431	1	472	6e-81	264
mRNA:Ha412HOChr16g0764981	AT2G38100.3	37.5	536	263	13	1	1542	1	486	2e-92	297
mRNA:Ha412HOChr16g0764991	AT3G54140.1	73.19	567	150	2	1	1695	1	567	0	801
mRNA:Ha412HOChr16g0765021	AT3G09070.1	41.12	445	165	17	649	1800	246	654	3e-62	221
mRNA:Ha412HOChr16g0765031	AT3G09090.1	69.06	879	203	9	79	2532	26	896	0	1039
mRNA:Ha412HOChr16g0765041	AT3G09100.2	69.03	620	182	4	208	2055	55	668	0	895
mRNA:Ha412HOChr16g0765081	AT2G16050.1	35.52	183	101	8	7	534	6	178	8e-24	97.8
mRNA:Ha412HOChr16g0765101	AT3G12580.1	63.29	523	186	4	25	1590	9	526	0	644
mRNA:Ha412HOChr16g0765121	AT3G42800.1	28.08	349	188	10	187	1095	9	340	5e-18	84.7
mRNA:Ha412HOChr16g0765181	AT3G54130.1	78.3	212	41	3	1	624	1	211	9e-114	335
mRNA:Ha412HOChr16g0765261	AT5G24340.1	64.29	28	10	0	123	206	167	194	9e-05	40
mRNA:Ha412HOChr16g0765341	AT3G56170.1	48.15	81	40	1	4	246	204	282	2e-18	78.6
mRNA:Ha412HOChr16g0765351	AT1G72820.1	61.85	346	108	5	1	966	1	346	3e-141	408
mRNA:Ha412HOChr16g0765461	AT1G65680.1	47.09	223	114	4	91	750	52	273	4e-68	215
mRNA:Ha412HOChr16g0765471	AT2G45110.1	41.35	266	139	6	16	804	8	259	7e-63	202
mRNA:Ha412HOChr16g0765481	AT5G20920.2	59.77	261	80	5	7	723	10	267	5e-93	278
mRNA:Ha412HOChr16g0765531	AT4G11140.1	48.55	138	49	3	100	447	6	143	1e-31	120
mRNA:Ha412HOChr16g0765541	AT5G58300.1	66.5	618	187	5	64	1872	41	653	0	692
mRNA:Ha412HOChr16g0765561	AT2G20590.2	55.41	74	33	0	13	234	208	281	5e-28	87.4
mRNA:Ha412HOChr16g0765581	AT5G52390.1	54.5	189	73	4	16	543	6	194	3e-65	202
mRNA:Ha412HOChr16g0765621	AT2G30520.2	57.6	125	53	0	1	375	1	125	1e-46	160
mRNA:Ha412HOChr16g0765641	AT5G05370.1	63.89	72	26	0	1	216	1	72	3e-31	107
mRNA:Ha412HOChr16g0765651	AT2G38610.1	68.14	295	77	9	1	864	1	285	3e-130	376
mRNA:Ha412HOChr16g0765671	AT5G01960.1	75.85	294	71	0	337	1218	133	426	2e-151	440
mRNA:Ha412HOChr16g0765681	AT2G30530.1	60.92	261	91	5	283	1047	93	348	9e-86	269
mRNA:Ha412HOChr16g0765801	AT5G58260.1	73.66	186	42	2	85	642	31	209	4e-99	291
mRNA:Ha412HOChr16g0765811	AT2G46170.1	45.54	202	102	1	118	699	52	253	4e-62	199
mRNA:Ha412HOChr16g0765831	AT4G12740.2	61.17	412	146	6	118	1332	118	522	1e-162	474
mRNA:Ha412HOChr16g0765841	AT4G12770.1	84.53	181	28	0	2197	2739	711	891	3e-81	284
mRNA:Ha412HOChr16g0765871	AT5G49460.1	63.64	33	12	0	30	128	197	229	8e-06	42.7
mRNA:Ha412HOChr16g0765881	AT3G08510.3	47.22	72	34	2	1	210	149	218	1e-10	58.9
mRNA:Ha412HOChr16g0765911	AT3G07570.1	44.98	329	174	5	64	1041	24	348	5e-99	302
mRNA:Ha412HOChr16g0765941	AT2G46560.1	56.78	118	26	4	1	315	2356	2461	2e-30	117
mRNA:Ha412HOChr16g0765991	AT2G40930.1	62.23	895	301	10	217	2817	30	915	0	1058
mRNA:Ha412HOChr16g0766001	AT3G07560.1	66.36	110	25	3	583	876	195	304	1e-33	127
mRNA:Ha412HOChr16g0766021	AT3G25520.1	84.72	288	44	0	1	864	1	288	3e-158	448
mRNA:Ha412HOChr16g0766041	AT5G12230.1	68.1	116	36	1	1	348	1	115	2e-52	171
mRNA:Ha412HOChr16g0766051	AT5G48385.1	59.22	564	193	10	1	1599	1	558	0	583
mRNA:Ha412HOChr16g0766071	AT5G48390.1	56.3	952	387	12	1	2820	1	935	0	1053
mRNA:Ha412HOChr16g0766081	AT4G12800.2	82.19	219	38	1	1	654	63	281	2e-106	312
mRNA:Ha412HOChr16g0766101	AT4G12830.1	71.08	370	104	1	55	1164	23	389	0	546
mRNA:Ha412HOChr16g0766111	AT4G12840.1	55.61	392	160	6	16	1182	13	393	1e-155	449
mRNA:Ha412HOChr16g0766121	AT1G74100.1	42.99	328	182	3	4	972	7	334	1e-86	268
mRNA:Ha412HOChr16g0766131	AT5G48410.1	35.03	825	500	15	91	2529	30	830	8e-154	477
mRNA:Ha412HOChr16g0766151	AT3G25430.1	49.28	629	291	13	19	1854	1	618	0	586
mRNA:Ha412HOChr16g0766181	AT3G07470.3	62.77	137	50	1	19	426	9	145	3e-57	181
mRNA:Ha412HOChr16g0766211	AT5G48460.1	77.6	643	143	1	7	1932	2	644	0	1045
mRNA:Ha412HOChr16g0766231	AT3G08950.1	73.99	223	58	0	274	942	112	334	2e-117	347
mRNA:Ha412HOChr16g0766251	AT5G38990.1	44.93	296	140	7	31	882	512	796	9e-68	229
mRNA:Ha412HOChr16g0766311	AT5G01410.1	91.64	311	23	2	1	930	1	309	0	520
mRNA:Ha412HOChr16g0766401	AT2G20560.1	81.43	70	13	0	1	210	201	270	5e-34	121
mRNA:Ha412HOChr16g0766471	AT3G51850.1	85.5	531	73	2	1	1593	1	527	0	924
mRNA:Ha412HOChr16g0766481	AT5G01380.1	65.77	111	38	0	76	408	48	158	4e-48	166
mRNA:Ha412HOChr16g0766501	AT3G56170.1	32.46	191	111	5	1	558	95	272	1e-20	89
mRNA:Ha412HOChr16g0766571	AT3G51840.1	82.26	434	77	0	1	1302	1	434	0	765
mRNA:Ha412HOChr16g0766581	AT5G04200.1	61.95	318	107	5	19	936	9	324	5e-125	365
mRNA:Ha412HOChr16g0766591	AT2G38270.1	71.12	232	65	1	181	870	61	292	4e-123	358
mRNA:Ha412HOChr16g0766611	AT3G24790.1	29.01	293	130	9	40	699	37	324	1e-25	104
mRNA:Ha412HOChr16g0766621	AT2G35630.1	51.61	62	26	3	1	180	1021	1080	3e-09	55.1
mRNA:Ha412HOChr16g0766631	AT5G12130.1	61.11	36	13	1	16	120	224	259	2e-05	44.7
mRNA:Ha412HOChr16g0766651	AT3G11210.1	62.83	226	80	1	1	666	1	226	3e-104	306
mRNA:Ha412HOChr16g0766671	AT2G38180.1	71.43	77	22	0	1	231	1	77	6e-36	127
mRNA:Ha412HOChr16g0766711	AT5G66900.1	38.97	793	444	18	31	2343	12	786	7e-138	432
mRNA:Ha412HOChr16g0766751	AT5G01500.1	74.44	313	80	0	151	1089	93	405	5e-162	465
mRNA:Ha412HOChr16g0766771	AT5G01510.1	62.28	448	152	6	166	1461	61	507	3e-153	451
mRNA:Ha412HOChr16g0766801	AT3G57430.1	63.2	826	299	2	121	2583	65	890	0	1068
mRNA:Ha412HOChr16g0766821	AT2G38300.1	66.91	139	30	3	118	498	32	166	4e-50	174
mRNA:Ha412HOChr16g0766881	AT1G19715.2	25.5	302	146	11	466	1146	53	350	2e-11	65.9
mRNA:Ha412HOChr16g0766891	AT4G08250.1	27.03	370	223	18	514	1527	122	476	2e-20	94.7
mRNA:Ha412HOChr16g0766901	AT5G06460.1	78.35	1016	220	0	193	3240	61	1076	0	1643
mRNA:Ha412HOChr16g0766911	AT5G06460.1	84.44	90	14	0	272	3	639	728	1e-40	145
mRNA:Ha412HOChr16g0766921	AT2G17360.1	89.27	261	28	0	1	783	1	261	1e-178	497
mRNA:Ha412HOChr16g0766941	AT2G40300.1	81.73	197	36	0	133	723	63	259	1e-100	298
mRNA:Ha412HOChr16g0766961	AT3G08890.1	75.29	170	42	0	1	510	1	170	1e-96	281
mRNA:Ha412HOChr16g0766981	AT2G38310.1	73.12	160	41	2	43	519	38	196	2e-69	213
mRNA:Ha412HOChr16g0767131	AT2G38320.1	52.45	347	164	1	184	1221	59	405	3e-135	398
mRNA:Ha412HOChr16g0767161	AT5G01620.3	63.89	457	154	4	91	1428	1	457	0	607
mRNA:Ha412HOChr16g0767181	AT2G38330.1	60.95	507	172	3	151	1671	39	519	0	562
mRNA:Ha412HOChr16g0767201	AT3G08780.1	48.89	315	125	8	1	849	1	311	1e-70	224
mRNA:Ha412HOChr16g0767211	AT5G01650.1	85.22	115	17	0	1	345	1	115	6e-59	181
mRNA:Ha412HOChr16g0767221	AT5G01650.2	52.21	113	52	1	1	333	1	113	2e-38	129
mRNA:Ha412HOChr16g0767231	AT4G33760.1	78.25	593	129	0	475	2253	70	662	0	1006
mRNA:Ha412HOChr16g0767261	AT1G80560.1	83.16	386	64	1	46	1200	20	405	0	665
mRNA:Ha412HOChr16g0767281	AT5G25770.1	64.16	346	122	1	175	1212	11	354	8e-159	456
mRNA:Ha412HOChr16g0767291	AT5G01660.1	49.73	370	165	8	565	1638	296	656	4e-108	341
mRNA:Ha412HOChr16g0767301	AT5G01660.3	63.74	91	32	1	73	342	11	101	1e-34	126
mRNA:Ha412HOChr16g0767311	AT5G01660.1	41.81	574	259	15	1	1548	100	656	2e-128	393
mRNA:Ha412HOChr16g0767331	AT5G01660.1	48.92	370	168	8	673	1746	296	656	1e-109	346
mRNA:Ha412HOChr16g0767341	AT5G01700.2	51.81	359	152	5	1	1071	1	340	5e-120	357
mRNA:Ha412HOChr16g0767371	AT2G38480.1	52.63	171	77	1	64	576	16	182	7e-49	161
mRNA:Ha412HOChr16g0767381	AT2G38470.1	47.24	489	139	17	235	1464	69	517	9e-107	332
mRNA:Ha412HOChr16g0767421	AT4G17900.1	73.91	23	6	0	29	97	64	86	3e-05	40.4
mRNA:Ha412HOChr16g0767431	AT3G12580.1	59.07	601	237	3	25	1803	7	606	0	694
mRNA:Ha412HOChr16g0767451	AT5G01720.1	60.51	671	256	3	1	2010	1	663	0	682
mRNA:Ha412HOChr16g0767471	AT5G21040.1	57.94	554	208	8	1	1632	1	539	0	602
mRNA:Ha412HOChr16g0767491	AT3G08820.1	56.08	674	294	2	13	2034	14	685	0	806
mRNA:Ha412HOChr16g0767521	AT2G38440.1	48.41	471	190	8	1	1257	1	470	3e-115	394
mRNA:Ha412HOChr16g0767551	AT3G08840.2	66.22	900	276	8	130	2802	55	935	0	1194
mRNA:Ha412HOChr16g0767601	AT2G38420.1	41.5	441	248	2	127	1419	13	453	4e-114	348
mRNA:Ha412HOChr16g0767611	AT5G01750.2	44.38	169	93	1	7	513	26	193	5e-51	171
mRNA:Ha412HOChr16g0767631	AT5G01750.2	30.21	192	127	4	166	720	21	212	4e-25	101
mRNA:Ha412HOChr16g0767641	AT5G01750.2	37.76	196	112	5	10	573	15	208	1e-42	147
mRNA:Ha412HOChr16g0767681	AT5G01820.1	60.09	426	157	6	34	1284	8	429	3e-167	482
mRNA:Ha412HOChr16g0767711	AT3G51640.3	46.03	717	274	21	1	1875	1	696	2e-134	421
mRNA:Ha412HOChr16g0767741	AT3G51640.1	46.5	714	285	21	1	1893	1	700	1e-140	438
mRNA:Ha412HOChr16g0767751	AT3G54280.1	48.98	147	67	2	94	534	421	559	4e-36	138
mRNA:Ha412HOChr16g0767761	AT3G01300.1	76.26	139	25	1	43	459	258	388	1e-67	216
mRNA:Ha412HOChr16g0767771	AT5G15080.1	54.55	55	16	1	1	138	415	469	1e-09	55.1
mRNA:Ha412HOChr16g0767791	AT2G38400.1	79.13	436	90	1	139	1446	43	477	0	739
mRNA:Ha412HOChr16g0767841	AT2G38410.1	55.98	393	119	4	70	1110	13	397	3e-127	393
mRNA:Ha412HOChr16g0767881	AT5G01750.2	31.15	183	121	2	49	585	27	208	4e-32	119
mRNA:Ha412HOChr16g0767901	AT2G38500.1	31.97	294	179	4	229	1065	48	335	3e-44	159
mRNA:Ha412HOChr16g0767911	AT3G51620.3	61.81	343	121	4	97	1104	34	373	4e-135	420
mRNA:Ha412HOChr16g0767961	AT2G38550.1	53.44	247	109	3	178	906	68	312	3e-70	225
mRNA:Ha412HOChr16g0767971	AT4G01960.1	48.48	33	17	0	13	111	115	147	1e-05	38.5
mRNA:Ha412HOChr16g0768041	AT2G30290.2	71.8	617	166	4	7	1848	8	619	0	951
mRNA:Ha412HOChr16g0768051	AT5G06120.10	81.16	1051	198	0	1	3153	1	1051	0	1756
mRNA:Ha412HOChr16g0768071	AT3G08710.1	63.77	138	49	1	1	414	1	137	3e-63	194
mRNA:Ha412HOChr16g0768081	AT3G51550.1	64.12	878	274	15	43	2568	23	895	0	1075
mRNA:Ha412HOChr16g0768091	AT5G58300.1	52.39	628	238	6	49	1842	41	637	0	532
mRNA:Ha412HOChr16g0768131	AT3G49080.1	56.52	69	27	1	100	297	245	313	1e-17	78.6
mRNA:Ha412HOChr16g0768151	AT2G38610.1	80.84	287	45	6	1	837	1	285	8e-161	453
mRNA:Ha412HOChr16g0768161	AT1G57720.1	64.58	415	124	3	1	1182	1	413	1e-177	506
mRNA:Ha412HOChr16g0768171	AT3G08600.1	47.45	137	63	2	19	402	178	314	7e-13	65.1
mRNA:Ha412HOChr16g0768181	AT3G08600.1	61.48	135	50	2	88	489	37	170	2e-48	162
mRNA:Ha412HOChr16g0768201	AT1G18450.1	77.78	441	83	3	1	1278	1	441	0	699
mRNA:Ha412HOChr16g0768231	AT1G30050.1	77	100	22	1	229	525	205	304	2e-45	158
mRNA:Ha412HOChr16g0768351	AT4G20780.1	62.58	163	61	0	82	570	25	187	1e-65	204
mRNA:Ha412HOChr16g0768441	AT2G15220.1	38.01	221	126	5	16	678	7	216	1e-50	168
mRNA:Ha412HOChr16g0768461	AT2G15220.1	38.01	221	126	5	52	714	7	216	7e-51	169
mRNA:Ha412HOChr16g0785561	AT2G45270.1	71.22	476	126	3	1	1395	1	476	0	684
mRNA:Ha412HOChr16g0785571	AT1G32450.1	53.31	589	262	3	70	1797	8	596	0	621
mRNA:Ha412HOChr16g0785581	AT4G08900.1	89.91	337	29	1	16	1011	6	342	0	620
mRNA:Ha412HOChr16g0785591	AT4G08870.1	71.05	342	90	2	22	1020	3	344	2e-175	495
mRNA:Ha412HOChr16g0785611	AT2G45260.1	72.24	425	110	4	13	1275	5	425	0	627
mRNA:Ha412HOChr16g0785621	AT4G00290.1	62.36	441	161	2	187	1506	56	492	0	536
mRNA:Ha412HOChr16g0785641	AT2G45210.1	45.12	164	72	5	73	534	3	158	2e-34	122
mRNA:Ha412HOChr16g0785651	AT2G45210.1	45.12	164	72	5	4	465	3	158	9e-35	122
mRNA:Ha412HOChr16g0785661	AT2G45200.1	83.12	231	37	1	7	693	9	239	1e-143	405
mRNA:Ha412HOChr16g0786051	AT2G45200.1	80.51	118	21	1	1	348	122	239	7e-64	198
mRNA:Ha412HOChr16g0786161	AT3G28760.1	70.91	55	10	2	1	156	245	296	1e-18	80.1
mRNA:Ha412HOChr16g0786171	AT5G20850.1	92.23	103	8	0	7	315	149	251	2e-63	199
mRNA:Ha412HOChr16g0786251	AT1G10110.1	28.91	128	70	5	163	522	6	120	1e-05	45.8
mRNA:Ha412HOChr16g0786261	AT1G10110.1	28.91	128	70	5	226	585	6	120	4e-05	46.6
mRNA:Ha412HOChr16g0786281	AT2G13600.1	35.48	124	76	1	10	381	151	270	6e-21	89.7
mRNA:Ha412HOChr16g0786291	AT4G30700.1	50	92	45	1	1	276	481	571	6e-25	100
mRNA:Ha412HOChr16g0786301	AT2G13600.1	35.48	124	76	1	10	381	151	270	6e-21	89.7
mRNA:Ha412HOChr16g0786331	AT1G56540.1	22.64	212	153	4	58	666	602	811	1e-06	52.4
mRNA:Ha412HOChr16g0786341	AT5G36930.1	36.96	441	252	10	1	1311	191	609	2e-65	230
mRNA:Ha412HOChr16g0786371	AT5G04780.1	37.06	456	268	4	73	1395	67	518	1e-98	314
mRNA:Ha412HOChr16g0786381	AT2G45360.1	47.93	217	110	2	172	822	1	214	7e-63	201
mRNA:Ha412HOChr16g0786391	AT3G12340.1	36.83	543	258	18	1	1506	1	499	1e-73	245
mRNA:Ha412HOChr16g0786401	AT1G48050.1	60.09	679	266	3	1	2034	1	675	0	847
mRNA:Ha412HOChr16g0786431	AT1G29660.1	40.8	375	193	6	37	1131	9	364	2e-85	268
mRNA:Ha412HOChr16g0786461	AT1G28110.1	76.39	72	17	0	130	345	209	280	2e-34	125
mRNA:Ha412HOChr16g0786471	AT1G29660.1	41.22	376	191	7	37	1134	9	364	5e-87	271
mRNA:Ha412HOChr16g0786521	AT1G13570.1	30.68	352	175	12	4	966	6	319	1e-27	112
mRNA:Ha412HOChr16g0786531	AT3G60810.1	70.49	183	48	3	130	675	37	214	3e-86	259
mRNA:Ha412HOChr16g0786541	AT5G19160.2	66.9	145	48	0	1	435	159	303	1e-70	220
mRNA:Ha412HOChr16g0786551	AT5G36290.1	82.86	70	11	1	1	207	108	177	3e-32	116
mRNA:Ha412HOChr16g0786591	AT5G19860.1	25.69	109	69	4	136	450	50	150	2e-05	43.5
mRNA:Ha412HOChr16g0786641	AT3G60850.1	52.21	655	201	18	1	1650	1	648	0	582
mRNA:Ha412HOChr16g0786651	AT5G46570.1	78.5	493	100	2	1	1476	1	488	0	822
mRNA:Ha412HOChr16g0786661	AT1G32460.1	41.46	82	37	3	76	309	14	88	7e-06	41.6
mRNA:Ha412HOChr16g0786681	AT1G05160.1	64.52	465	163	2	61	1452	24	487	0	639
mRNA:Ha412HOChr16g0786721	AT1G76550.1	52.63	38	18	0	289	402	559	596	4e-06	46.2
mRNA:Ha412HOChr16g0786731	AT4G01395.1	76.35	723	169	2	46	2208	16	738	0	1109
mRNA:Ha412HOChr16g0786801	AT3G03550.1	45.6	318	120	10	1	882	1	289	3e-67	219
mRNA:Ha412HOChr16g0786811	AT2G44020.1	53.74	147	61	2	103	531	335	478	2e-47	165
mRNA:Ha412HOChr16g0786821	AT2G39120.1	59.94	352	127	6	88	1116	20	366	8e-143	416
mRNA:Ha412HOChr16g0786831	AT2G46760.1	63.83	575	206	2	10	1734	18	590	0	764
mRNA:Ha412HOChr16g0786861	AT2G46760.1	63.3	575	209	2	10	1734	18	590	0	750
mRNA:Ha412HOChr16g0786891	AT2G46760.1	61.16	224	85	2	10	681	18	239	1e-75	243
mRNA:Ha412HOChr16g0786901	AT2G46760.1	62.03	345	131	0	1	1035	246	590	1e-156	458
mRNA:Ha412HOChr16g0786911	AT3G03520.1	66.34	511	164	4	28	1542	15	523	0	712
mRNA:Ha412HOChr16g0786921	AT2G36490.1	54.55	968	332	21	1657	4407	474	1384	0	862
mRNA:Ha412HOChr16g0786951	AT3G03520.1	63.09	512	180	4	10	1527	15	523	0	681
mRNA:Ha412HOChr16g0787001	AT1G32170.1	63.52	307	108	2	43	963	9	311	4e-143	413
mRNA:Ha412HOChr16g0787041	AT3G58500.1	92.86	308	22	0	13	936	6	313	0	609
mRNA:Ha412HOChr16g0787051	AT2G44260.1	67.16	67	22	0	203	3	286	352	3e-25	99
mRNA:Ha412HOChr16g0787091	AT1G05590.1	62.35	579	207	5	1	1725	1	572	0	731
mRNA:Ha412HOChr16g0787101	AT1G64850.1	66.46	161	54	0	1	483	1	161	6e-80	238
mRNA:Ha412HOChr16g0787121	AT5G17680.1	37.36	953	517	21	46	2787	19	930	3e-160	509
mRNA:Ha412HOChr16g0787131	AT1G65032.1	58.33	84	35	0	7	258	2	85	1e-30	107
mRNA:Ha412HOChr16g0787141	AT2G31220.1	54.24	177	66	2	19	510	264	438	1e-55	185
mRNA:Ha412HOChr16g0787151	AT2G21630.1	67.23	769	241	6	1	2298	1	761	0	1047
mRNA:Ha412HOChr16g0787351	AT2G44840.1	40.76	157	75	2	349	819	28	166	5e-32	121
mRNA:Ha412HOChr16g0787371	AT2G44840.1	65.57	61	21	0	598	780	99	159	1e-22	95.1
mRNA:Ha412HOChr16g0787381	AT2G44840.1	58.46	65	27	0	658	852	103	167	5e-20	87.4
mRNA:Ha412HOChr16g0787441	AT2G44840.1	63.16	76	28	0	655	882	92	167	6e-27	107
mRNA:Ha412HOChr16g0787481	AT2G44840.1	72.58	62	17	0	661	846	92	153	2e-26	105
mRNA:Ha412HOChr16g0787501	AT5G05960.1	66.67	33	10	1	1	96	77	109	3e-07	45.4
mRNA:Ha412HOChr16g0787511	AT2G44840.1	69.64	56	17	0	211	378	99	154	4e-22	93.6
mRNA:Ha412HOChr16g0787571	AT3G60320.1	59.71	824	273	10	1	2379	1	796	0	768
mRNA:Ha412HOChr16g0787581	AT5G24510.1	55.86	111	49	0	1	333	1	111	3e-23	89.7
mRNA:Ha412HOChr16g0787591	AT4G00810.1	71.67	60	17	0	4	183	3	62	2e-25	95.5
mRNA:Ha412HOChr16g0787601	AT2G46540.1	71.88	64	18	0	1	192	1	64	1e-27	97.8
mRNA:Ha412HOChr16g0787611	AT2G44810.2	59.42	377	137	6	127	1218	74	447	3e-144	423
mRNA:Ha412HOChr16g0787641	AT4G23160.1	46.35	617	298	8	115	1896	40	646	0	535
mRNA:Ha412HOChr16g0787651	AT4G23160.1	38.1	231	127	6	76	735	40	265	2e-38	144
mRNA:Ha412HOChr16g0787661	AT4G21410.3	47.5	160	68	4	16	465	526	679	1e-39	143
mRNA:Ha412HOChr16g0787681	AT4G23180.3	45.36	97	51	1	115	399	34	130	5e-21	89.7
mRNA:Ha412HOChr16g0787691	AT4G21410.1	44.21	95	51	2	1	282	42	135	2e-16	76.3
mRNA:Ha412HOChr16g0787701	AT4G23160.1	58.57	321	130	1	4	966	338	655	3e-137	409
mRNA:Ha412HOChr16g0787711	AT4G23180.3	40.8	125	66	2	76	444	34	152	1e-26	105
mRNA:Ha412HOChr16g0787791	AT5G17680.1	37.46	937	505	17	46	2688	19	930	5e-165	520
mRNA:Ha412HOChr16g0787821	AT4G23230.1	64.71	119	42	0	13	369	319	437	2e-49	168
mRNA:Ha412HOChr16g0787851	AT4G23160.1	63.1	187	69	0	4	564	338	524	6e-86	270
mRNA:Ha412HOChr16g0787881	AT3G24530.1	70.97	155	45	0	10	474	305	459	3e-76	239
mRNA:Ha412HOChr16g0798861	AT1G13570.1	30.22	417	246	9	46	1185	5	413	4e-34	132
mRNA:Ha412HOChr16g0798891	AT1G13570.1	29.06	413	241	8	25	1128	6	411	6e-37	140
mRNA:Ha412HOChr16g0798901	AT3G12410.1	29.82	228	129	8	1	609	1	222	5e-22	92
mRNA:Ha412HOChr16g0798911	AT1G13570.1	26.55	290	159	7	100	825	130	413	1e-20	91.7
mRNA:Ha412HOChr16g0798931	AT1G68710.1	72.88	1180	308	5	25	3531	13	1191	0	1779
mRNA:Ha412HOChr16g0798961	AT2G04240.1	59.09	44	18	0	256	387	102	145	1e-12	63.2
mRNA:Ha412HOChr16g0798971	AT2G04240.1	53.06	49	23	0	178	324	102	150	2e-12	62.8
mRNA:Ha412HOChr16g0798981	AT5G08320.1	55.94	143	59	1	367	783	5	147	2e-47	158
mRNA:Ha412HOChr16g0799001	AT1G68720.1	59.27	302	90	7	2386	3264	1030	1307	5e-87	308
mRNA:Ha412HOChr16g0799011	AT1G68730.1	62.64	91	31	2	175	444	72	160	2e-32	116
mRNA:Ha412HOChr16g0799051	AT1G68740.1	67.3	789	248	6	1	2352	1	784	0	1028
mRNA:Ha412HOChr16g0799061	AT1G68740.1	95.65	23	1	0	72	4	755	777	2e-08	50.4
mRNA:Ha412HOChr16g0799071	AT3G25620.2	67.47	664	202	7	64	2037	15	670	0	811
mRNA:Ha412HOChr16g0799091	AT1G40087.1	32.59	135	89	2	109	513	166	298	2e-09	57.8
mRNA:Ha412HOChr16g0799131	AT5G26690.1	51.47	68	33	0	7	210	4	71	8e-16	70.5
mRNA:Ha412HOChr16g0799141	AT1G68760.1	61.48	135	48	2	13	408	8	141	1e-54	172
mRNA:Ha412HOChr16g0799151	AT1G68760.1	59.26	135	51	2	322	717	8	141	7e-53	171
mRNA:Ha412HOChr16g0799231	AT1G68780.1	54.8	427	185	6	7	1275	4	426	2e-155	451
mRNA:Ha412HOChr16g0799241	AT1G13220.3	38.61	1049	564	12	1	2985	1	1023	7e-149	480
mRNA:Ha412HOChr16g0799271	AT1G26110.2	70	200	46	7	4	582	3	195	2e-75	256
